# Supplementary material for: Structure-Based Virtual Screening and Mechanistic Characterization of Methotrexate and Selinexor as Potent Anti-Melanogenic Agents via Multi-Pathway Suppression of MITF
Source: Cells. 2026 Jun 11;15(12):1070. doi: 10.3390/cells15121070 (PMC13296867; doi:10.3390/cells15121070)
Supplement: Supplementary file 1 [file cells-15-01070-s001.zip › Supplementary File/Supplementary Table.xlsx]

## Sheet: Table S1
Table S1: Information related to the antibodies used.
Antibody	manufacturer	Product Number
MITF	Beyotime	AF7470
TYR	Affinity Biosciences	AF5491
TRP1	Affinity Biosciences	DF13325
TRP2	Affinity Biosciences	AF5303
β-actin	proteintech	66009-1-Ig

## Sheet: Table S2
Table S2: Primers of sequences for qRT-PCR analysis
Gene	Spcies	Forward primer (5'- 3')	Reverse primer (5'- 3')
MITF	Human	AAGCAAGAGCACTGGCCAAA	CCAGCGCATGTCTGGATCA
TYR	Human	GCACCCATTGGACATAACCG	TCTTGAAAAGAGTCTGGGTCTGA
TRP1	Human	TTCAATGGCCAAGTCGGGAG	ATCCATACTGCGTCTGGCAC
TRP2	Human	CTGCATGTGCTGGTTCTTCA	TTGTGACCAATAGGGGCCAG
β-actin	Human	ATGATGATATCGCCGCGCTC	CCACCATCACGCCCTGG

## Sheet: Table S3
Table S3: Information related to the MITF-M plasmid.
Gene	Gene sequence	Spcies	Parental plasmid	At	Fragment
MITF-M	ATGCTGGAAATGCTAGAATATAATCACTATCAGGTGCAGACCCACCTCGAAAACCCCACCAAGTACCACA TACAGCAAGCCCAACGGCAGCAGGTAAAGCAGTACCTTTCTACCACTTTAGCAAATAAACATGCCAACCA AGTCCTGAGCTTGCCATGTCCAAACCAGCCTGGCGATCATGTCATGCCACCGGTGCCGGGGAGCAGCGCA CCCAACAGCCCCATGGCTATGCTTACGCTTAACTCCAACTGTGAAAAAGAGGGATTTTATAAGTTTGAAG AGCAAAACAGGGCAGAGAGCGAGTGCCCAGGCATGAACACACATTCACGAGCGTCCTGTATGCAGATGGA TGATGTAATCGATGACATCATTAGCCTAGAATCAAGTTATAATG…	Human	pcDNA3.1	A+	527aa

## Sheet: Table S4 
Table S4: Information on the compounds from virtual screening and their binding energies after docking.
Ligand CID	Target	Binding Energy (kal/mol)
126941_uff_E=306.25	fold_af_cu_prepared	-9
71481097_uff_E=519.83	fold_af_cu_prepared	-8.8
51039094_uff_E=881.88	fold_af_cu_plant	-8.6
135413536_uff_E=581.10	fold_af_cu_prepared	-8.5
5281609_uff_E=618.42	fold_af_cu_prepared	-8.4
10345799_uff_E=781.14	fold_af_cu_plant	-8.4
11950170_uff_E=606.92	fold_af_cu_prepared	-8.3
73568_uff_E=749.04	fold_af_cu_plant	-8.3
5281711_uff_E=1039.82	fold_af_cu_plant	-8.3
15922818_uff_E=648.98	fold_af_cu_plant	-8.3
23724669_uff_E=713.03	fold_af_cu_plant	-8.3
6057875_uff_E=2087.85	fold_af_cu_prepared	-8.2
11157896_uff_E=656.54	fold_af_cu_plant	-8.2
442105_uff_E=1134.83	fold_af_cu_plant	-8.2
442762_uff_E=624.85	fold_af_cu_plant	-8.2
5282067_uff_E=641.37	fold_af_cu_plant	-8.2
5282152_uff_E=649.48	fold_af_cu_plant	-8.2
72341_uff_E=777.39	fold_af_cu_plant	-8.2
91572_uff_E=373.58	fold_af_cu_plant	-8.1
25141092_uff_E=830.77	fold_af_cu_prepared	-8.1
10621_uff_E=589.56	fold_af_cu_plant	-8.1
5281304_uff_E=759.44	fold_af_cu_plant	-8.1
5281366_uff_E=2530.38	fold_af_cu_plant	-8.1
5281780_uff_E=324.56	fold_af_cu_plant	-8.1
10311306_uff_E=482.97	fold_af_cu_prepared	-8
135398658_uff_E=289.04	fold_af_cu_prepared	-8
36462_uff_E=999.33	fold_af_cu_prepared	-8
65999_uff_E=1129.40	fold_af_cu_prepared	-8
71657455_uff_E=1386.05	fold_af_cu_prepared	-8
9852981_uff_E=2050.72	fold_af_cu_prepared	-8
441870_uff_E=1014.86	fold_af_cu_plant	-8
442439_uff_E=612.43	fold_af_cu_plant	-8
442682_uff_E=497.77	fold_af_cu_plant	-8
442909_uff_E=1195.36	fold_af_cu_plant	-8
73432_uff_E=734.89	fold_af_cu_plant	-8
118023034_uff_E=867.73	fold_af_cu_prepared	-7.9
3002977_uff_E=751.35	fold_af_cu_prepared	-7.9
444031_uff_E=815.75	fold_af_cu_prepared	-7.9
44814423_uff_E=446.25	fold_af_cu_prepared	-7.9
49841217_uff_E=772.97	fold_af_cu_prepared	-7.9
5717_uff_E=1179.88	fold_af_cu_prepared	-7.9
6450551_uff_E=526.01	fold_af_cu_prepared	-7.9
100528_uff_E=802.35	fold_af_cu_plant	-7.9
114627_uff_E=589.23	fold_af_cu_plant	-7.9
161336_uff_E=739.52	fold_af_cu_plant	-7.9
442073_uff_E=2879.72	fold_af_cu_plant	-7.9
442431_uff_E=593.36	fold_af_cu_plant	-7.9
5282150_uff_E=640.81	fold_af_cu_plant	-7.9
5282153_uff_E=613.81	fold_af_cu_plant	-7.9
72319_uff_E=643.61	fold_af_cu_plant	-7.9
83489_uff_E=602.41	fold_af_cu_plant	-7.9
84298_uff_E=655.96	fold_af_cu_plant	-7.9
115237_uff_E=578.05	fold_af_cu_prepared	-7.8
11707110_uff_E=2029.58	fold_af_cu_prepared	-7.8
118323590_uff_E=695.99	fold_af_cu_prepared	-7.8
148121_uff_E=501.54	fold_af_cu_prepared	-7.8
16678941_uff_E=1814.36	fold_af_cu_prepared	-7.8
24812758_uff_E=551.27	fold_af_cu_prepared	-7.8
5352062_uff_E=553.03	fold_af_cu_prepared	-7.8
6918837_uff_E=454.67	fold_af_cu_prepared	-7.8
89683805_uff_E=259.90	fold_af_cu_prepared	-7.8
9887712_uff_E=352.74	fold_af_cu_prepared	-7.8
147394_uff_E=506.86	fold_af_cu_plant	-7.8
23724733_uff_E=634.91	fold_af_cu_plant	-7.8
442082_uff_E=937.18	fold_af_cu_plant	-7.8
442677_uff_E=528.92	fold_af_cu_plant	-7.8
5280746_uff_E=670.93	fold_af_cu_plant	-7.8
10133_uff_E=543.37	fold_af_cu_prepared	-7.7
110635_uff_E=749.73	fold_af_cu_prepared	-7.7
135413538_uff_E=914.30	fold_af_cu_prepared	-7.7
135565596_uff_E=744.08	fold_af_cu_prepared	-7.7
189562_uff_E=312.30	fold_af_cu_prepared	-7.7
221493_uff_E=590.70	fold_af_cu_prepared	-7.7
25185057_uff_E=813.51	fold_af_cu_prepared	-7.7
2910_uff_E=1337.06	fold_af_cu_prepared	-7.7
44462760_uff_E=1053.48	fold_af_cu_prepared	-7.7
5073_uff_E=571.06	fold_af_cu_prepared	-7.7
60838_uff_E=695.77	fold_af_cu_prepared	-7.7
6196_uff_E=1474.62	fold_af_cu_prepared	-7.7
67171867_uff_E=766.18	fold_af_cu_prepared	-7.7
101712_uff_E=716.57	fold_af_cu_plant	-7.7
119268_uff_E=407.68	fold_af_cu_plant	-7.7
11954224_uff_E=1087.86	fold_af_cu_plant	-7.7
124025_uff_E=543.12	fold_af_cu_plant	-7.7
147299_uff_E=483.46	fold_af_cu_plant	-7.7
157143_uff_E=755.15	fold_af_cu_plant	-7.7
23724587_uff_E=682.66	fold_af_cu_plant	-7.7
23724734_uff_E=648.88	fold_af_cu_plant	-7.7
23724737_uff_E=765.03	fold_af_cu_plant	-7.7
442043_uff_E=2163.03	fold_af_cu_plant	-7.7
442412_uff_E=511.73	fold_af_cu_plant	-7.7
442428_uff_E=615.92	fold_af_cu_plant	-7.7
442584_uff_E=739.63	fold_af_cu_plant	-7.7
442665_uff_E=651.59	fold_af_cu_plant	-7.7
442879_uff_E=680.93	fold_af_cu_plant	-7.7
5280441_uff_E=409.01	fold_af_cu_plant	-7.7
5280601_uff_E=443.67	fold_af_cu_plant	-7.7
5281219_uff_E=445.41	fold_af_cu_plant	-7.7
5281297_uff_E=666.64	fold_af_cu_plant	-7.7
5281382_uff_E=2538.40	fold_af_cu_plant	-7.7
5281620_uff_E=626.16	fold_af_cu_plant	-7.7
12067125_uff_E=1813.59	fold_af_cu_prepared	-7.6
134436906_uff_E=1257.10	fold_af_cu_prepared	-7.6
135565884_uff_E=827.53	fold_af_cu_prepared	-7.6
148195_uff_E=459.10	fold_af_cu_prepared	-7.6
16362_uff_E=577.82	fold_af_cu_prepared	-7.6
236702_uff_E=590.50	fold_af_cu_prepared	-7.6
25227436_uff_E=598.08	fold_af_cu_prepared	-7.6
43594_uff_E=1843.28	fold_af_cu_prepared	-7.6
447715_uff_E=706.78	fold_af_cu_prepared	-7.6
4891_uff_E=305.81	fold_af_cu_prepared	-7.6
54671008_uff_E=553.49	fold_af_cu_prepared	-7.6
5591_uff_E=369.44	fold_af_cu_prepared	-7.6
644241_uff_E=626.59	fold_af_cu_prepared	-7.6
68748835_uff_E=697.33	fold_af_cu_prepared	-7.6
6918248_uff_E=584.48	fold_af_cu_prepared	-7.6
72163100_uff_E=718.41	fold_af_cu_prepared	-7.6
155169_uff_E=470.75	fold_af_cu_plant	-7.6
165003_uff_E=773.45	fold_af_cu_plant	-7.6
174880_uff_E=595.62	fold_af_cu_plant	-7.6
441796_uff_E=733.90	fold_af_cu_plant	-7.6
441809_uff_E=747.22	fold_af_cu_plant	-7.6
441868_uff_E=918.16	fold_af_cu_plant	-7.6
441871_uff_E=924.71	fold_af_cu_plant	-7.6
442217_uff_E=688.19	fold_af_cu_plant	-7.6
442454_uff_E=598.89	fold_af_cu_plant	-7.6
442456_uff_E=602.79	fold_af_cu_plant	-7.6
442658_uff_E=724.21	fold_af_cu_plant	-7.6
442666_uff_E=682.33	fold_af_cu_plant	-7.6
443917_uff_E=725.14	fold_af_cu_plant	-7.6
5280704_uff_E=458.38	fold_af_cu_plant	-7.6
5280803_uff_E=734.88	fold_af_cu_plant	-7.6
5281613_uff_E=720.81	fold_af_cu_plant	-7.6
5281675_uff_E=415.84	fold_af_cu_plant	-7.6
5281826_uff_E=580.89	fold_af_cu_plant	-7.6
64982_uff_E=439.92	fold_af_cu_plant	-7.6
73053_uff_E=695.54	fold_af_cu_plant	-7.6
73533_uff_E=395.41	fold_af_cu_plant	-7.6
11167602_uff_E=408.69	fold_af_cu_prepared	-7.5
11625818_uff_E=669.97	fold_af_cu_prepared	-7.5
135565082_uff_E=560.92	fold_af_cu_prepared	-7.5
138393806_uff_E=2047.45	fold_af_cu_prepared	-7.5
222528_uff_E=530.83	fold_af_cu_prepared	-7.5
25249_uff_E=742.75	fold_af_cu_prepared	-7.5
28417_uff_E=860.25	fold_af_cu_prepared	-7.5
31401_uff_E=535.14	fold_af_cu_prepared	-7.5
42611257_uff_E=1132.51	fold_af_cu_prepared	-7.5
4369359_uff_E=526.94	fold_af_cu_prepared	-7.5
44230999_uff_E=883.17	fold_af_cu_prepared	-7.5
5281099_uff_E=1921.66	fold_af_cu_prepared	-7.5
54675785_uff_E=661.36	fold_af_cu_prepared	-7.5
5556_uff_E=699.07	fold_af_cu_prepared	-7.5
6426741_uff_E=1473.90	fold_af_cu_prepared	-7.5
6436_uff_E=568.10	fold_af_cu_prepared	-7.5
6473973_uff_E=1921.66	fold_af_cu_prepared	-7.5
77993_uff_E=1007.32	fold_af_cu_prepared	-7.5
10219_uff_E=712.17	fold_af_cu_plant	-7.5
9403_uff_E=663.02	fold_af_cu_prepared	-7.5
9804992_uff_E=368.96	fold_af_cu_prepared	-7.5
11953918_uff_E=957.69	fold_af_cu_plant	-7.5
9848818_uff_E=1004.97	fold_af_cu_prepared	-7.5
156680_uff_E=489.95	fold_af_cu_plant	-7.5
184959_uff_E=498.57	fold_af_cu_plant	-7.5
23724746_uff_E=662.04	fold_af_cu_plant	-7.5
441794_uff_E=757.50	fold_af_cu_plant	-7.5
441881_uff_E=807.73	fold_af_cu_plant	-7.5
442432_uff_E=688.20	fold_af_cu_plant	-7.5
442827_uff_E=692.08	fold_af_cu_plant	-7.5
442995_uff_E=885.27	fold_af_cu_plant	-7.5
5280637_uff_E=456.82	fold_af_cu_plant	-7.5
5281221_uff_E=512.39	fold_af_cu_plant	-7.5
5281321_uff_E=861.60	fold_af_cu_plant	-7.5
5281664_uff_E=427.22	fold_af_cu_plant	-7.5
5281867_uff_E=803.31	fold_af_cu_plant	-7.5
5321164_uff_E=726.96	fold_af_cu_plant	-7.5
53297355_uff_E=1972.84	fold_af_cu_plant	-7.5
656516_uff_E=524.62	fold_af_cu_plant	-7.5
73453_uff_E=957.34	fold_af_cu_plant	-7.5
91510_uff_E=496.67	fold_af_cu_plant	-7.5
92794_uff_E=422.02	fold_af_cu_plant	-7.5
121596244_uff_E=740.44	fold_af_cu_prepared	-7.4
122706529_uff_E=642.35	fold_af_cu_prepared	-7.4
124081896_uff_E=704.65	fold_af_cu_prepared	-7.4
130881_uff_E=1313.39	fold_af_cu_prepared	-7.4
135410875_uff_E=491.63	fold_af_cu_prepared	-7.4
15209_uff_E=662.66	fold_af_cu_prepared	-7.4
155903259_uff_E=1768.58	fold_af_cu_prepared	-7.4
216239_uff_E=395.63	fold_af_cu_prepared	-7.4
2343_uff_E=1017.65	fold_af_cu_prepared	-7.4
23725625_uff_E=1707.13	fold_af_cu_prepared	-7.4
2375_uff_E=675.05	fold_af_cu_prepared	-7.4
24831714_uff_E=364.67	fold_af_cu_prepared	-7.4
2657_uff_E=1472.60	fold_af_cu_prepared	-7.4
2802_uff_E=452.08	fold_af_cu_prepared	-7.4
43672_uff_E=1329.75	fold_af_cu_prepared	-7.4
444254_uff_E=822.21	fold_af_cu_prepared	-7.4
4493_uff_E=364.80	fold_af_cu_prepared	-7.4
50905713_uff_E=651.26	fold_af_cu_prepared	-7.4
5311066_uff_E=573.68	fold_af_cu_prepared	-7.4
54675776_uff_E=698.43	fold_af_cu_prepared	-7.4
54675779_uff_E=734.21	fold_af_cu_prepared	-7.4
54699147_uff_E=698.43	fold_af_cu_prepared	-7.4
58557659_uff_E=797.32	fold_af_cu_prepared	-7.4
60164_uff_E=379.66	fold_af_cu_prepared	-7.4
64139_uff_E=1370.89	fold_af_cu_prepared	-7.4
66509030_uff_E=2058.37	fold_af_cu_prepared	-7.4
77050711_uff_E=631.52	fold_af_cu_prepared	-7.4
91826463_uff_E=764.08	fold_af_cu_prepared	-7.4
969472_uff_E=398.10	fold_af_cu_prepared	-7.4
11953901_uff_E=656.56	fold_af_cu_plant	-7.4
12304409_uff_E=735.57	fold_af_cu_plant	-7.4
9871419_uff_E=2023.36	fold_af_cu_prepared	-7.4
181744_uff_E=816.06	fold_af_cu_plant	-7.4
23724768_uff_E=418.73	fold_af_cu_plant	-7.4
325700_uff_E=726.46	fold_af_cu_plant	-7.4
441790_uff_E=713.92	fold_af_cu_plant	-7.4
441874_uff_E=881.12	fold_af_cu_plant	-7.4
441887_uff_E=726.39	fold_af_cu_plant	-7.4
442159_uff_E=785.46	fold_af_cu_plant	-7.4
442320_uff_E=695.11	fold_af_cu_plant	-7.4
442416_uff_E=522.36	fold_af_cu_plant	-7.4
442618_uff_E=633.96	fold_af_cu_plant	-7.4
442619_uff_E=619.59	fold_af_cu_plant	-7.4
443016_uff_E=840.67	fold_af_cu_plant	-7.4
5281305_uff_E=788.20	fold_af_cu_plant	-7.4
5281316_uff_E=863.05	fold_af_cu_plant	-7.4
5281318_uff_E=881.09	fold_af_cu_plant	-7.4
5281319_uff_E=864.58	fold_af_cu_plant	-7.4
5281487_uff_E=648.25	fold_af_cu_plant	-7.4
5281672_uff_E=388.01	fold_af_cu_plant	-7.4
5281714_uff_E=634.61	fold_af_cu_plant	-7.4
5281728_uff_E=535.64	fold_af_cu_plant	-7.4
5282151_uff_E=580.65	fold_af_cu_plant	-7.4
5282154_uff_E=467.57	fold_af_cu_plant	-7.4
5282160_uff_E=608.35	fold_af_cu_plant	-7.4
65064_uff_E=325.39	fold_af_cu_plant	-7.4
65380_uff_E=620.93	fold_af_cu_plant	-7.4
65752_uff_E=491.95	fold_af_cu_plant	-7.4
92097_uff_E=851.80	fold_af_cu_plant	-7.4
104865_uff_E=878.64	fold_af_cu_prepared	-7.3
124079495_uff_E=614.39	fold_af_cu_prepared	-7.3
12598310_uff_E=658.32	fold_af_cu_prepared	-7.3
13109_uff_E=598.19	fold_af_cu_prepared	-7.3
135398559_uff_E=397.95	fold_af_cu_prepared	-7.3
135398744_uff_E=1046.79	fold_af_cu_prepared	-7.3
135889896_uff_E=2104.72	fold_af_cu_prepared	-7.3
150610_uff_E=1508.29	fold_af_cu_prepared	-7.3
15981237_uff_E=616.23	fold_af_cu_prepared	-7.3
16051930_uff_E=598.19	fold_af_cu_prepared	-7.3
19861_uff_E=499.62	fold_af_cu_prepared	-7.3
23305305_uff_E=2070.40	fold_af_cu_prepared	-7.3
3148_uff_E=637.41	fold_af_cu_prepared	-7.3
441184_uff_E=817.10	fold_af_cu_prepared	-7.3
443958_uff_E=774.39	fold_af_cu_prepared	-7.3
46188928_uff_E=741.42	fold_af_cu_prepared	-7.3
54685734_uff_E=698.43	fold_af_cu_prepared	-7.3
5876_uff_E=552.78	fold_af_cu_prepared	-7.3
60148395_uff_E=503.04	fold_af_cu_prepared	-7.3
60854_uff_E=740.51	fold_af_cu_prepared	-7.3
656511_uff_E=1809.79	fold_af_cu_prepared	-7.3
66558664_uff_E=720.21	fold_af_cu_prepared	-7.3
66599893_uff_E=379.59	fold_af_cu_prepared	-7.3
71584930_uff_E=540.47	fold_af_cu_prepared	-7.3
71811910_uff_E=817.89	fold_af_cu_prepared	-7.3
72187_uff_E=1360.07	fold_af_cu_prepared	-7.3
86294073_uff_E=729.23	fold_af_cu_prepared	-7.3
10237_uff_E=711.46	fold_af_cu_plant	-7.3
10617107_uff_E=429.86	fold_af_cu_plant	-7.3
14605093_uff_E=629.16	fold_af_cu_plant	-7.3
162807_uff_E=402.71	fold_af_cu_plant	-7.3
198549_uff_E=460.13	fold_af_cu_plant	-7.3
440834_uff_E=209.88	fold_af_cu_plant	-7.3
441805_uff_E=2485.76	fold_af_cu_plant	-7.3
441844_uff_E=909.39	fold_af_cu_plant	-7.3
441845_uff_E=2385.00	fold_af_cu_plant	-7.3
441854_uff_E=975.19	fold_af_cu_plant	-7.3
441902_uff_E=2320.82	fold_af_cu_plant	-7.3
441983_uff_E=677.68	fold_af_cu_plant	-7.3
442018_uff_E=2455.51	fold_af_cu_plant	-7.3
442068_uff_E=2290.26	fold_af_cu_plant	-7.3
442195_uff_E=636.75	fold_af_cu_plant	-7.3
442731_uff_E=383.13	fold_af_cu_plant	-7.3
442948_uff_E=1180.66	fold_af_cu_plant	-7.3
443901_uff_E=654.87	fold_af_cu_plant	-7.3
5280805_uff_E=751.59	fold_af_cu_plant	-7.3
5281220_uff_E=505.22	fold_af_cu_plant	-7.3
5281320_uff_E=899.53	fold_af_cu_plant	-7.3
5281322_uff_E=1047.37	fold_af_cu_plant	-7.3
5281324_uff_E=902.92	fold_af_cu_plant	-7.3
5281691_uff_E=395.20	fold_af_cu_plant	-7.3
5281809_uff_E=494.36	fold_af_cu_plant	-7.3
5281847_uff_E=626.52	fold_af_cu_plant	-7.3
5282159_uff_E=621.12	fold_af_cu_plant	-7.3
5492231_uff_E=798.17	fold_af_cu_plant	-7.3
6096868_uff_E=629.70	fold_af_cu_plant	-7.3
11304743_uff_E=650.16	fold_af_cu_prepared	-7.2
115355_uff_E=313.14	fold_af_cu_prepared	-7.2
118513932_uff_E=1849.17	fold_af_cu_prepared	-7.2
119607_uff_E=1071.67	fold_af_cu_prepared	-7.2
124173720_uff_E=671.26	fold_af_cu_prepared	-7.2
124201618_uff_E=1286.14	fold_af_cu_prepared	-7.2
12971801_uff_E=1491.97	fold_af_cu_prepared	-7.2
138403275_uff_E=2066.30	fold_af_cu_prepared	-7.2
213039_uff_E=952.16	fold_af_cu_prepared	-7.2
23835497_uff_E=2002.60	fold_af_cu_prepared	-7.2
31307_uff_E=581.20	fold_af_cu_prepared	-7.2
3827_uff_E=625.27	fold_af_cu_prepared	-7.2
3869_uff_E=342.72	fold_af_cu_prepared	-7.2
470125_uff_E=1430.63	fold_af_cu_prepared	-7.2
5281034_uff_E=596.04	fold_af_cu_prepared	-7.2
5281107_uff_E=613.97	fold_af_cu_prepared	-7.2
5335_uff_E=873.91	fold_af_cu_prepared	-7.2
54671203_uff_E=690.46	fold_af_cu_prepared	-7.2
54726191_uff_E=465.06	fold_af_cu_prepared	-7.2
56842327_uff_E=1634.28	fold_af_cu_prepared	-7.2
6426740_uff_E=1471.88	fold_af_cu_prepared	-7.2
6537152_uff_E=618.97	fold_af_cu_prepared	-7.2
6741_uff_E=602.63	fold_af_cu_prepared	-7.2
6918155_uff_E=618.76	fold_af_cu_prepared	-7.2
6925666_uff_E=134.26	fold_af_cu_prepared	-7.2
10098_uff_E=727.90	fold_af_cu_plant	-7.2
108014_uff_E=558.49	fold_af_cu_plant	-7.2
9568628_uff_E=618.97	fold_af_cu_prepared	-7.2
11227154_uff_E=642.38	fold_af_cu_plant	-7.2
119269_uff_E=301.57	fold_af_cu_plant	-7.2
12305761_uff_E=413.77	fold_af_cu_plant	-7.2
9853053_uff_E=638.77	fold_af_cu_prepared	-7.2
14989_uff_E=415.58	fold_af_cu_plant	-7.2
164543_uff_E=247.69	fold_af_cu_plant	-7.2
441294_uff_E=1135.18	fold_af_cu_plant	-7.2
441537_uff_E=1411.73	fold_af_cu_plant	-7.2
441764_uff_E=498.05	fold_af_cu_plant	-7.2
441838_uff_E=1043.21	fold_af_cu_plant	-7.2
441848_uff_E=1005.37	fold_af_cu_plant	-7.2
441865_uff_E=956.78	fold_af_cu_plant	-7.2
441869_uff_E=992.52	fold_af_cu_plant	-7.2
441880_uff_E=927.96	fold_af_cu_plant	-7.2
441886_uff_E=889.33	fold_af_cu_plant	-7.2
441928_uff_E=895.08	fold_af_cu_plant	-7.2
441939_uff_E=1186.34	fold_af_cu_plant	-7.2
442161_uff_E=599.95	fold_af_cu_plant	-7.2
442281_uff_E=1365.17	fold_af_cu_plant	-7.2
442284_uff_E=642.85	fold_af_cu_plant	-7.2
442457_uff_E=355.68	fold_af_cu_plant	-7.2
442770_uff_E=269.12	fold_af_cu_plant	-7.2
442814_uff_E=662.95	fold_af_cu_plant	-7.2
442952_uff_E=716.30	fold_af_cu_plant	-7.2
443419_uff_E=607.81	fold_af_cu_plant	-7.2
46173831_uff_E=623.07	fold_af_cu_plant	-7.2
5280343_uff_E=380.43	fold_af_cu_plant	-7.2
5280362_uff_E=903.75	fold_af_cu_plant	-7.2
5280373_uff_E=372.64	fold_af_cu_plant	-7.2
5281256_uff_E=650.66	fold_af_cu_plant	-7.2
5281311_uff_E=793.28	fold_af_cu_plant	-7.2
5281327_uff_E=537.73	fold_af_cu_plant	-7.2
5281435_uff_E=592.53	fold_af_cu_plant	-7.2
5281645_uff_E=383.02	fold_af_cu_plant	-7.2
5281762_uff_E=260.55	fold_af_cu_plant	-7.2
5281806_uff_E=475.67	fold_af_cu_plant	-7.2
5282166_uff_E=791.01	fold_af_cu_plant	-7.2
5338262_uff_E=242.21	fold_af_cu_plant	-7.2
54712597_uff_E=274.60	fold_af_cu_plant	-7.2
56928120_uff_E=810.92	fold_af_cu_plant	-7.2
6072_uff_E=490.51	fold_af_cu_plant	-7.2
6325438_uff_E=653.35	fold_af_cu_plant	-7.2
656506_uff_E=946.01	fold_af_cu_plant	-7.2
92129_uff_E=662.41	fold_af_cu_plant	-7.2
10295295_uff_E=669.10	fold_af_cu_prepared	-7.1
108059_uff_E=427.09	fold_af_cu_prepared	-7.1
11610526_uff_E=316.90	fold_af_cu_prepared	-7.1
121304016_uff_E=1044.71	fold_af_cu_prepared	-7.1
12923616_uff_E=329.80	fold_af_cu_prepared	-7.1
140619961_uff_E=1476.64	fold_af_cu_prepared	-7.1
154701280_uff_E=1965.08	fold_af_cu_prepared	-7.1
163285258_uff_E=594.58	fold_af_cu_prepared	-7.1
16722836_uff_E=1014.19	fold_af_cu_prepared	-7.1
1775_uff_E=296.14	fold_af_cu_prepared	-7.1
2118_uff_E=591.21	fold_af_cu_prepared	-7.1
214348_uff_E=648.32	fold_af_cu_prepared	-7.1
21800_uff_E=607.22	fold_af_cu_prepared	-7.1
229455_uff_E=521.30	fold_af_cu_prepared	-7.1
24821094_uff_E=773.66	fold_af_cu_prepared	-7.1
24848279_uff_E=1483.53	fold_af_cu_prepared	-7.1
24867842_uff_E=1514.60	fold_af_cu_prepared	-7.1
24872560_uff_E=1177.69	fold_af_cu_prepared	-7.1
25102847_uff_E=1853.37	fold_af_cu_prepared	-7.1
2754_uff_E=516.89	fold_af_cu_prepared	-7.1
2913_uff_E=575.40	fold_af_cu_prepared	-7.1
33255_uff_E=1589.18	fold_af_cu_prepared	-7.1
44187_uff_E=1620.42	fold_af_cu_prepared	-7.1
443387_uff_E=1224.93	fold_af_cu_prepared	-7.1
446157_uff_E=975.12	fold_af_cu_prepared	-7.1
45138674_uff_E=671.40	fold_af_cu_prepared	-7.1
5090_uff_E=965.34	fold_af_cu_prepared	-7.1
51800_uff_E=1460.63	fold_af_cu_prepared	-7.1
5361919_uff_E=1460.63	fold_af_cu_prepared	-7.1
5454_uff_E=852.00	fold_af_cu_prepared	-7.1
54674461_uff_E=587.30	fold_af_cu_prepared	-7.1
5479530_uff_E=1488.62	fold_af_cu_prepared	-7.1
5484131_uff_E=1512.02	fold_af_cu_prepared	-7.1
5755_uff_E=544.28	fold_af_cu_prepared	-7.1
58460047_uff_E=538.63	fold_af_cu_prepared	-7.1
62930_uff_E=621.77	fold_af_cu_prepared	-7.1
6426742_uff_E=1479.18	fold_af_cu_prepared	-7.1
6439900_uff_E=2223.90	fold_af_cu_prepared	-7.1
6451149_uff_E=786.69	fold_af_cu_prepared	-7.1
6479523_uff_E=1355.24	fold_af_cu_prepared	-7.1
65016_uff_E=806.98	fold_af_cu_prepared	-7.1
6728941_uff_E=1787.15	fold_af_cu_prepared	-7.1
6918092_uff_E=1271.57	fold_af_cu_prepared	-7.1
6918462_uff_E=1097.73	fold_af_cu_prepared	-7.1
70957463_uff_E=451.30	fold_af_cu_prepared	-7.1
72704611_uff_E=200.91	fold_af_cu_prepared	-7.1
101616_uff_E=320.04	fold_af_cu_plant	-7.1
91713_uff_E=1512.02	fold_af_cu_prepared	-7.1
9270_uff_E=668.27	fold_af_cu_prepared	-7.1
9400_uff_E=921.09	fold_af_cu_prepared	-7.1
941650_uff_E=852.00	fold_af_cu_prepared	-7.1
9782_uff_E=587.57	fold_af_cu_prepared	-7.1
11169452_uff_E=762.06	fold_af_cu_plant	-7.1
9821941_uff_E=553.61	fold_af_cu_prepared	-7.1
123953_uff_E=1831.35	fold_af_cu_plant	-7.1
13878324_uff_E=514.75	fold_af_cu_plant	-7.1
14311158_uff_E=586.80	fold_af_cu_plant	-7.1
15126294_uff_E=560.36	fold_af_cu_plant	-7.1
16142_uff_E=901.41	fold_af_cu_plant	-7.1
161496_uff_E=683.83	fold_af_cu_plant	-7.1
161557_uff_E=248.55	fold_af_cu_plant	-7.1
185623_uff_E=653.55	fold_af_cu_plant	-7.1
197726_uff_E=855.22	fold_af_cu_plant	-7.1
21117850_uff_E=322.29	fold_af_cu_plant	-7.1
23724703_uff_E=809.43	fold_af_cu_plant	-7.1
23724744_uff_E=515.60	fold_af_cu_plant	-7.1
3083909_uff_E=806.68	fold_af_cu_plant	-7.1
360322_uff_E=345.17	fold_af_cu_plant	-7.1
441257_uff_E=508.48	fold_af_cu_plant	-7.1
441259_uff_E=554.82	fold_af_cu_plant	-7.1
441381_uff_E=620.94	fold_af_cu_plant	-7.1
441663_uff_E=378.18	fold_af_cu_plant	-7.1
441677_uff_E=784.58	fold_af_cu_plant	-7.1
441760_uff_E=2771.80	fold_af_cu_plant	-7.1
441802_uff_E=715.19	fold_af_cu_plant	-7.1
441819_uff_E=909.05	fold_af_cu_plant	-7.1
441820_uff_E=849.84	fold_af_cu_plant	-7.1
441824_uff_E=980.62	fold_af_cu_plant	-7.1
441828_uff_E=10061.78	fold_af_cu_plant	-7.1
441842_uff_E=933.56	fold_af_cu_plant	-7.1
441843_uff_E=953.89	fold_af_cu_plant	-7.1
441852_uff_E=927.03	fold_af_cu_plant	-7.1
442015_uff_E=837.98	fold_af_cu_plant	-7.1
442098_uff_E=958.09	fold_af_cu_plant	-7.1
442197_uff_E=678.92	fold_af_cu_plant	-7.1
442455_uff_E=528.52	fold_af_cu_plant	-7.1
442664_uff_E=626.81	fold_af_cu_plant	-7.1
442671_uff_E=430.49	fold_af_cu_plant	-7.1
442695_uff_E=773.81	fold_af_cu_plant	-7.1
442714_uff_E=698.22	fold_af_cu_plant	-7.1
442727_uff_E=634.12	fold_af_cu_plant	-7.1
442744_uff_E=467.97	fold_af_cu_plant	-7.1
442769_uff_E=622.53	fold_af_cu_plant	-7.1
443015_uff_E=857.47	fold_af_cu_plant	-7.1
443418_uff_E=527.84	fold_af_cu_plant	-7.1
443915_uff_E=579.34	fold_af_cu_plant	-7.1
5280417_uff_E=472.17	fold_af_cu_plant	-7.1
5280459_uff_E=587.34	fold_af_cu_plant	-7.1
5280647_uff_E=388.87	fold_af_cu_plant	-7.1
5280695_uff_E=427.82	fold_af_cu_plant	-7.1
5281207_uff_E=459.91	fold_af_cu_plant	-7.1
5281310_uff_E=1298.97	fold_af_cu_plant	-7.1
5281315_uff_E=887.49	fold_af_cu_plant	-7.1
5281367_uff_E=2483.58	fold_af_cu_plant	-7.1
5281420_uff_E=188.86	fold_af_cu_plant	-7.1
5281644_uff_E=236.49	fold_af_cu_plant	-7.1
5281680_uff_E=392.35	fold_af_cu_plant	-7.1
5281692_uff_E=353.55	fold_af_cu_plant	-7.1
5281701_uff_E=249.81	fold_af_cu_plant	-7.1
5281745_uff_E=571.92	fold_af_cu_plant	-7.1
6325833_uff_E=1123.88	fold_af_cu_plant	-7.1
65084_uff_E=211.33	fold_af_cu_plant	-7.1
656519_uff_E=439.12	fold_af_cu_plant	-7.1
72965_uff_E=649.03	fold_af_cu_plant	-7.1
73191_uff_E=564.13	fold_af_cu_plant	-7.1
11626560_uff_E=527.91	fold_af_cu_prepared	-7
11753673_uff_E=806.63	fold_af_cu_prepared	-7
11965427_uff_E=1209.53	fold_af_cu_prepared	-7
11978813_uff_E=630.89	fold_af_cu_prepared	-7
121231040_uff_E=91.74	fold_af_cu_prepared	-7
133053818_uff_E=2058.77	fold_af_cu_prepared	-7
133611887_uff_E=599.06	fold_af_cu_prepared	-7
134693234_uff_E=599.78	fold_af_cu_prepared	-7
134751826_uff_E=2036.50	fold_af_cu_prepared	-7
146159199_uff_E=594.71	fold_af_cu_prepared	-7
156391_uff_E=140.28	fold_af_cu_prepared	-7
168313062_uff_E=2110.68	fold_af_cu_prepared	-7
208908_uff_E=1028.85	fold_af_cu_prepared	-7
223253_uff_E=807.96	fold_af_cu_prepared	-7
2274_uff_E=1729.30	fold_af_cu_prepared	-7
2315_uff_E=1087.57	fold_af_cu_prepared	-7
24965990_uff_E=983.29	fold_af_cu_prepared	-7
25062766_uff_E=757.01	fold_af_cu_prepared	-7
25161177_uff_E=501.86	fold_af_cu_prepared	-7
2540_uff_E=1089.44	fold_af_cu_prepared	-7
2650_uff_E=1639.46	fold_af_cu_prepared	-7
2732_uff_E=707.66	fold_af_cu_prepared	-7
3261_uff_E=559.48	fold_af_cu_prepared	-7
34633_uff_E=684.41	fold_af_cu_prepared	-7
3488_uff_E=725.12	fold_af_cu_prepared	-7
3958_uff_E=455.88	fold_af_cu_prepared	-7
41774_uff_E=852.13	fold_af_cu_prepared	-7
41867_uff_E=613.10	fold_af_cu_prepared	-7
43815_uff_E=361.93	fold_af_cu_prepared	-7
4409_uff_E=154.09	fold_af_cu_prepared	-7
441404_uff_E=673.04	fold_af_cu_prepared	-7
443928_uff_E=555.80	fold_af_cu_prepared	-7
443943_uff_E=599.93	fold_af_cu_prepared	-7
443980_uff_E=594.06	fold_af_cu_prepared	-7
44472635_uff_E=629.48	fold_af_cu_prepared	-7
44623998_uff_E=845.53	fold_af_cu_prepared	-7
5282226_uff_E=434.07	fold_af_cu_prepared	-7
5282452_uff_E=1803.91	fold_af_cu_prepared	-7
5284587_uff_E=547.22	fold_af_cu_prepared	-7
5311067_uff_E=517.67	fold_af_cu_prepared	-7
5353985_uff_E=1444.72	fold_af_cu_prepared	-7
54713659_uff_E=456.46	fold_af_cu_prepared	-7
5743_uff_E=554.78	fold_af_cu_prepared	-7
6005_uff_E=350.29	fold_af_cu_prepared	-7
63021_uff_E=500.08	fold_af_cu_prepared	-7
68861_uff_E=600.99	fold_af_cu_prepared	-7
6918638_uff_E=592.04	fold_af_cu_prepared	-7
71360_uff_E=593.32	fold_af_cu_prepared	-7
73303_uff_E=1862.35	fold_af_cu_prepared	-7
10031063_uff_E=898.13	fold_af_cu_plant	-7
100492_uff_E=818.50	fold_af_cu_plant	-7
82146_uff_E=593.40	fold_af_cu_prepared	-7
90473211_uff_E=607.76	fold_af_cu_prepared	-7
10658_uff_E=321.38	fold_af_cu_plant	-7
9574768_uff_E=807.03	fold_af_cu_prepared	-7
98042564_uff_E=496.83	fold_af_cu_prepared	-7
119041_uff_E=2412.43	fold_af_cu_plant	-7
119199_uff_E=231.16	fold_af_cu_plant	-7
119444_uff_E=872.58	fold_af_cu_plant	-7
120698_uff_E=717.71	fold_af_cu_plant	-7
120704_uff_E=919.95	fold_af_cu_plant	-7
122667_uff_E=746.10	fold_af_cu_plant	-7
154272_uff_E=1545.99	fold_af_cu_plant	-7
159516_uff_E=732.59	fold_af_cu_plant	-7
159982_uff_E=886.24	fold_af_cu_plant	-7
16126794_uff_E=619.85	fold_af_cu_plant	-7
162933_uff_E=330.34	fold_af_cu_plant	-7
164630_uff_E=633.29	fold_af_cu_plant	-7
168951_uff_E=863.32	fold_af_cu_plant	-7
169419_uff_E=769.02	fold_af_cu_plant	-7
1794427_uff_E=254.42	fold_af_cu_plant	-7
184515_uff_E=811.55	fold_af_cu_plant	-7
23724705_uff_E=768.91	fold_af_cu_plant	-7
24360_uff_E=403.16	fold_af_cu_plant	-7
336327_uff_E=346.46	fold_af_cu_plant	-7
390361_uff_E=448.80	fold_af_cu_plant	-7
439501_uff_E=1042.18	fold_af_cu_plant	-7
439770_uff_E=741.05	fold_af_cu_plant	-7
440582_uff_E=508.70	fold_af_cu_plant	-7
440585_uff_E=762.78	fold_af_cu_plant	-7
440835_uff_E=245.12	fold_af_cu_plant	-7
441293_uff_E=1069.22	fold_af_cu_plant	-7
441707_uff_E=1655.70	fold_af_cu_plant	-7
441733_uff_E=1502.80	fold_af_cu_plant	-7
441748_uff_E=1687.88	fold_af_cu_plant	-7
441757_uff_E=944.51	fold_af_cu_plant	-7
441818_uff_E=947.21	fold_af_cu_plant	-7
441857_uff_E=1060.11	fold_af_cu_plant	-7
441858_uff_E=2432.94	fold_af_cu_plant	-7
441861_uff_E=2432.02	fold_af_cu_plant	-7
441875_uff_E=952.46	fold_af_cu_plant	-7
442012_uff_E=2375.23	fold_af_cu_plant	-7
442036_uff_E=3910.25	fold_af_cu_plant	-7
442044_uff_E=3734.95	fold_af_cu_plant	-7
442158_uff_E=632.74	fold_af_cu_plant	-7
442411_uff_E=324.30	fold_af_cu_plant	-7
442520_uff_E=273.10	fold_af_cu_plant	-7
442646_uff_E=328.98	fold_af_cu_plant	-7
442663_uff_E=534.50	fold_af_cu_plant	-7
442810_uff_E=452.00	fold_af_cu_plant	-7
442861_uff_E=483.19	fold_af_cu_plant	-7
442882_uff_E=798.43	fold_af_cu_plant	-7
443022_uff_E=690.37	fold_af_cu_plant	-7
5280442_uff_E=247.39	fold_af_cu_plant	-7
5280544_uff_E=371.23	fold_af_cu_plant	-7
5280781_uff_E=577.00	fold_af_cu_plant	-7
5281241_uff_E=549.45	fold_af_cu_plant	-7
5281400_uff_E=2422.25	fold_af_cu_plant	-7
5281406_uff_E=387.76	fold_af_cu_plant	-7
5281416_uff_E=104.17	fold_af_cu_plant	-7
5281483_uff_E=697.72	fold_af_cu_plant	-7
5281601_uff_E=264.10	fold_af_cu_plant	-7
5281602_uff_E=474.21	fold_af_cu_plant	-7
5281659_uff_E=405.71	fold_af_cu_plant	-7
5281700_uff_E=487.92	fold_af_cu_plant	-7
5281779_uff_E=512.75	fold_af_cu_plant	-7
5281781_uff_E=464.25	fold_af_cu_plant	-7
5462429_uff_E=786.33	fold_af_cu_plant	-7
656493_uff_E=502.30	fold_af_cu_plant	-7
73447_uff_E=465.33	fold_af_cu_plant	-7
9064_uff_E=204.84	fold_af_cu_plant	-7
96364_uff_E=456.71	fold_af_cu_plant	-7
9860663_uff_E=236.16	fold_af_cu_plant	-7
99474_uff_E=741.60	fold_af_cu_plant	-7
99516_uff_E=880.45	fold_af_cu_plant	-7
99649_uff_E=419.60	fold_af_cu_plant	-7
11511120_uff_E=473.44	fold_af_cu_prepared	-6.9
117604931_uff_E=861.87	fold_af_cu_prepared	-6.9
11773081_uff_E=613.15	fold_af_cu_prepared	-6.9
117947097_uff_E=827.36	fold_af_cu_prepared	-6.9
126963478_uff_E=524.61	fold_af_cu_prepared	-6.9
131682_uff_E=190.47	fold_af_cu_prepared	-6.9
134780_uff_E=410.12	fold_af_cu_prepared	-6.9
13728409_uff_E=1956.37	fold_af_cu_prepared	-6.9
13769_uff_E=264.92	fold_af_cu_prepared	-6.9
151177_uff_E=334.85	fold_af_cu_prepared	-6.9
16667736_uff_E=1883.45	fold_af_cu_prepared	-6.9
17589822_uff_E=1026.61	fold_af_cu_prepared	-6.9
189821_uff_E=596.70	fold_af_cu_prepared	-6.9
21826_uff_E=622.57	fold_af_cu_prepared	-6.9
23635314_uff_E=402.60	fold_af_cu_prepared	-6.9
31640_uff_E=379.31	fold_af_cu_prepared	-6.9
3229_uff_E=314.65	fold_af_cu_prepared	-6.9
3478_uff_E=613.48	fold_af_cu_prepared	-6.9
365753_uff_E=345.60	fold_af_cu_prepared	-6.9
4192_uff_E=572.74	fold_af_cu_prepared	-6.9
441305_uff_E=568.16	fold_af_cu_prepared	-6.9
44298077_uff_E=1524.75	fold_af_cu_prepared	-6.9
456199_uff_E=453.40	fold_af_cu_prepared	-6.9
46173365_uff_E=1500.06	fold_af_cu_prepared	-6.9
4679_uff_E=574.32	fold_af_cu_prepared	-6.9
4787_uff_E=316.07	fold_af_cu_prepared	-6.9
4829_uff_E=237.15	fold_af_cu_prepared	-6.9
5281104_uff_E=540.81	fold_af_cu_prepared	-6.9
5311304_uff_E=1106.78	fold_af_cu_prepared	-6.9
53232_uff_E=334.51	fold_af_cu_prepared	-6.9
54362_uff_E=1444.76	fold_af_cu_prepared	-6.9
54682461_uff_E=818.62	fold_af_cu_prepared	-6.9
56944144_uff_E=1514.11	fold_af_cu_prepared	-6.9
5702094_uff_E=664.90	fold_af_cu_prepared	-6.9
5742832_uff_E=1688.17	fold_af_cu_prepared	-6.9
5745_uff_E=543.80	fold_af_cu_prepared	-6.9
57682490_uff_E=757.40	fold_af_cu_prepared	-6.9
5865_uff_E=493.26	fold_af_cu_prepared	-6.9
5877_uff_E=595.38	fold_af_cu_prepared	-6.9
60198_uff_E=440.65	fold_af_cu_prepared	-6.9
6279_uff_E=536.26	fold_af_cu_prepared	-6.9
6321411_uff_E=1444.76	fold_af_cu_prepared	-6.9
6918296_uff_E=622.55	fold_af_cu_prepared	-6.9
10003607_uff_E=1009.04	fold_af_cu_plant	-6.9
76959255_uff_E=586.24	fold_af_cu_prepared	-6.9
82153_uff_E=564.68	fold_af_cu_prepared	-6.9
90489753_uff_E=2047.61	fold_af_cu_prepared	-6.9
10680_uff_E=187.70	fold_af_cu_plant	-6.9
11055_uff_E=208.64	fold_af_cu_plant	-6.9
11954143_uff_E=902.12	fold_af_cu_plant	-6.9
124035_uff_E=383.91	fold_af_cu_plant	-6.9
128861_uff_E=346.73	fold_af_cu_plant	-6.9
134025_uff_E=846.55	fold_af_cu_plant	-6.9
9865528_uff_E=542.05	fold_af_cu_prepared	-6.9
151670_uff_E=453.77	fold_af_cu_plant	-6.9
160237_uff_E=411.51	fold_af_cu_plant	-6.9
181883_uff_E=402.00	fold_af_cu_plant	-6.9
188458_uff_E=311.11	fold_af_cu_plant	-6.9
196979_uff_E=415.87	fold_af_cu_plant	-6.9
2353_uff_E=579.86	fold_af_cu_plant	-6.9
23724585_uff_E=614.77	fold_af_cu_plant	-6.9
23724704_uff_E=757.50	fold_af_cu_plant	-6.9
23724745_uff_E=521.77	fold_af_cu_plant	-6.9
31161_uff_E=335.51	fold_af_cu_plant	-6.9
320372_uff_E=716.52	fold_af_cu_plant	-6.9
439533_uff_E=241.36	fold_af_cu_plant	-6.9
439654_uff_E=436.82	fold_af_cu_plant	-6.9
439845_uff_E=244.70	fold_af_cu_plant	-6.9
440591_uff_E=350.18	fold_af_cu_plant	-6.9
440735_uff_E=202.82	fold_af_cu_plant	-6.9
441680_uff_E=905.52	fold_af_cu_plant	-6.9
441807_uff_E=696.26	fold_af_cu_plant	-6.9
441808_uff_E=697.25	fold_af_cu_plant	-6.9
441813_uff_E=885.44	fold_af_cu_plant	-6.9
441822_uff_E=978.90	fold_af_cu_plant	-6.9
441835_uff_E=635.02	fold_af_cu_plant	-6.9
441860_uff_E=901.06	fold_af_cu_plant	-6.9
441867_uff_E=1026.83	fold_af_cu_plant	-6.9
441898_uff_E=1075.06	fold_af_cu_plant	-6.9
442032_uff_E=2462.57	fold_af_cu_plant	-6.9
442063_uff_E=2122.27	fold_af_cu_plant	-6.9
442260_uff_E=496.48	fold_af_cu_plant	-6.9
442319_uff_E=590.44	fold_af_cu_plant	-6.9
442414_uff_E=359.64	fold_af_cu_plant	-6.9
442419_uff_E=330.88	fold_af_cu_plant	-6.9
442540_uff_E=249.17	fold_af_cu_plant	-6.9
442542_uff_E=367.73	fold_af_cu_plant	-6.9
442611_uff_E=549.24	fold_af_cu_plant	-6.9
442617_uff_E=560.22	fold_af_cu_plant	-6.9
442647_uff_E=362.19	fold_af_cu_plant	-6.9
442656_uff_E=997.54	fold_af_cu_plant	-6.9
442808_uff_E=344.65	fold_af_cu_plant	-6.9
442812_uff_E=369.92	fold_af_cu_plant	-6.9
442831_uff_E=574.45	fold_af_cu_plant	-6.9
442941_uff_E=787.82	fold_af_cu_plant	-6.9
442972_uff_E=675.34	fold_af_cu_plant	-6.9
443020_uff_E=906.07	fold_af_cu_plant	-6.9
443326_uff_E=704.10	fold_af_cu_plant	-6.9
443464_uff_E=831.33	fold_af_cu_plant	-6.9
443913_uff_E=572.94	fold_af_cu_plant	-6.9
46173798_uff_E=752.62	fold_af_cu_plant	-6.9
46173832_uff_E=636.15	fold_af_cu_plant	-6.9
46173882_uff_E=763.24	fold_af_cu_plant	-6.9
5280445_uff_E=242.10	fold_af_cu_plant	-6.9
5280555_uff_E=258.58	fold_af_cu_plant	-6.9
5280633_uff_E=251.74	fold_af_cu_plant	-6.9
5280641_uff_E=604.71	fold_af_cu_plant	-6.9
5280961_uff_E=356.74	fold_af_cu_plant	-6.9
5281255_uff_E=303.60	fold_af_cu_plant	-6.9
5281292_uff_E=504.82	fold_af_cu_plant	-6.9
5281294_uff_E=306.27	fold_af_cu_plant	-6.9
5281317_uff_E=953.71	fold_af_cu_plant	-6.9
5281368_uff_E=2490.35	fold_af_cu_plant	-6.9
5281377_uff_E=560.81	fold_af_cu_plant	-6.9
5281476_uff_E=563.36	fold_af_cu_plant	-6.9
5281479_uff_E=3429.07	fold_af_cu_plant	-6.9
5281599_uff_E=624.41	fold_af_cu_plant	-6.9
5281619_uff_E=427.26	fold_af_cu_plant	-6.9
5281625_uff_E=206.24	fold_af_cu_plant	-6.9
5281662_uff_E=420.82	fold_af_cu_plant	-6.9
5281669_uff_E=485.38	fold_af_cu_plant	-6.9
5281670_uff_E=369.36	fold_af_cu_plant	-6.9
5281705_uff_E=395.35	fold_af_cu_plant	-6.9
5282074_uff_E=362.83	fold_af_cu_plant	-6.9
53297436_uff_E=1794.62	fold_af_cu_plant	-6.9
5459823_uff_E=514.68	fold_af_cu_plant	-6.9
5459910_uff_E=595.67	fold_af_cu_plant	-6.9
5997_uff_E=549.32	fold_af_cu_plant	-6.9
64981_uff_E=597.72	fold_af_cu_plant	-6.9
656555_uff_E=764.66	fold_af_cu_plant	-6.9
656565_uff_E=962.50	fold_af_cu_plant	-6.9
656743_uff_E=664.98	fold_af_cu_plant	-6.9
72734291_uff_E=529.31	fold_af_cu_plant	-6.9
73154_uff_E=647.21	fold_af_cu_plant	-6.9
89640_uff_E=547.92	fold_af_cu_plant	-6.9
8969_uff_E=497.11	fold_af_cu_plant	-6.9
91439_uff_E=860.89	fold_af_cu_plant	-6.9
91453_uff_E=836.94	fold_af_cu_plant	-6.9
94204_uff_E=2069.23	fold_af_cu_plant	-6.9
10182969_uff_E=900.71	fold_af_cu_prepared	-6.8
11236126_uff_E=272.73	fold_af_cu_prepared	-6.8
11476460_uff_E=1135.77	fold_af_cu_prepared	-6.8
115358_uff_E=395.52	fold_af_cu_prepared	-6.8
11597571_uff_E=578.83	fold_af_cu_prepared	-6.8
117761397_uff_E=192.52	fold_af_cu_prepared	-6.8
134694052_uff_E=1828.93	fold_af_cu_prepared	-6.8
135916113_uff_E=443.07	fold_af_cu_prepared	-6.8
13791_uff_E=470.45	fold_af_cu_prepared	-6.8
146364_uff_E=596.92	fold_af_cu_prepared	-6.8
16078_uff_E=312.91	fold_af_cu_prepared	-6.8
192156_uff_E=536.98	fold_af_cu_prepared	-6.8
193962_uff_E=459.89	fold_af_cu_prepared	-6.8
2160_uff_E=439.17	fold_af_cu_prepared	-6.8
2197_uff_E=250.50	fold_af_cu_prepared	-6.8
22419_uff_E=187.95	fold_af_cu_prepared	-6.8
2645_uff_E=1488.67	fold_af_cu_prepared	-6.8
2723719_uff_E=2088.66	fold_af_cu_prepared	-6.8
285033_uff_E=844.08	fold_af_cu_prepared	-6.8
30323_uff_E=594.15	fold_af_cu_prepared	-6.8
3035000_uff_E=549.49	fold_af_cu_prepared	-6.8
30751_uff_E=879.67	fold_af_cu_prepared	-6.8
3379942_uff_E=1312.53	fold_af_cu_prepared	-6.8
37083_uff_E=606.61	fold_af_cu_prepared	-6.8
3749_uff_E=1130.97	fold_af_cu_prepared	-6.8
40473195_uff_E=842.59	fold_af_cu_prepared	-6.8
44205240_uff_E=1608.73	fold_af_cu_prepared	-6.8
44240142_uff_E=484.69	fold_af_cu_prepared	-6.8
443936_uff_E=577.19	fold_af_cu_prepared	-6.8
444006_uff_E=1787.70	fold_af_cu_prepared	-6.8
444036_uff_E=597.35	fold_af_cu_prepared	-6.8
44599207_uff_E=804.07	fold_af_cu_prepared	-6.8
446155_uff_E=741.73	fold_af_cu_prepared	-6.8
452548_uff_E=1214.13	fold_af_cu_prepared	-6.8
4616_uff_E=344.36	fold_af_cu_prepared	-6.8
46220502_uff_E=654.13	fold_af_cu_prepared	-6.8
46911864_uff_E=1791.85	fold_af_cu_prepared	-6.8
487101_uff_E=1094.26	fold_af_cu_prepared	-6.8
4890_uff_E=1633.79	fold_af_cu_prepared	-6.8
493570_uff_E=317.94	fold_af_cu_prepared	-6.8
5284570_uff_E=506.75	fold_af_cu_prepared	-6.8
5360970_uff_E=617.62	fold_af_cu_prepared	-6.8
5391_uff_E=391.61	fold_af_cu_prepared	-6.8
54117_uff_E=1688.17	fold_af_cu_prepared	-6.8
5459211_uff_E=1839.59	fold_af_cu_prepared	-6.8
54675769_uff_E=671.49	fold_af_cu_prepared	-6.8
54746_uff_E=859.12	fold_af_cu_prepared	-6.8
5488548_uff_E=347.03	fold_af_cu_prepared	-6.8
56649450_uff_E=665.21	fold_af_cu_prepared	-6.8
5952_uff_E=496.38	fold_af_cu_prepared	-6.8
5991_uff_E=601.76	fold_af_cu_prepared	-6.8
60795_uff_E=476.23	fold_af_cu_prepared	-6.8
6098_uff_E=1443.63	fold_af_cu_prepared	-6.8
6231_uff_E=539.01	fold_af_cu_prepared	-6.8
638678_uff_E=646.76	fold_af_cu_prepared	-6.8
643976_uff_E=657.05	fold_af_cu_prepared	-6.8
6540478_uff_E=617.62	fold_af_cu_prepared	-6.8
65664_uff_E=489.67	fold_af_cu_prepared	-6.8
66509024_uff_E=1446.06	fold_af_cu_prepared	-6.8
6917715_uff_E=602.03	fold_af_cu_prepared	-6.8
7067174_uff_E=587.91	fold_af_cu_prepared	-6.8
71308755_uff_E=2145.33	fold_af_cu_prepared	-6.8
71414_uff_E=616.25	fold_af_cu_prepared	-6.8
101595_uff_E=797.46	fold_af_cu_plant	-6.8
8223_uff_E=1020.51	fold_af_cu_prepared	-6.8
8550_uff_E=841.27	fold_af_cu_prepared	-6.8
107971_uff_E=542.73	fold_af_cu_plant	-6.8
9579578_uff_E=547.45	fold_af_cu_prepared	-6.8
119093_uff_E=565.74	fold_af_cu_plant	-6.8
11953914_uff_E=817.99	fold_af_cu_plant	-6.8
11954193_uff_E=565.37	fold_af_cu_plant	-6.8
124049_uff_E=305.75	fold_af_cu_plant	-6.8
126540_uff_E=499.64	fold_af_cu_plant	-6.8
129648_uff_E=358.49	fold_af_cu_plant	-6.8
9854489_uff_E=804.97	fold_af_cu_prepared	-6.8
9863827_uff_E=1742.86	fold_af_cu_prepared	-6.8
9869929_uff_E=483.28	fold_af_cu_prepared	-6.8
9878_uff_E=594.64	fold_af_cu_prepared	-6.8
9924495_uff_E=513.12	fold_af_cu_prepared	-6.8
15102684_uff_E=545.96	fold_af_cu_plant	-6.8
160179_uff_E=584.14	fold_af_cu_plant	-6.8
160705_uff_E=655.43	fold_af_cu_plant	-6.8
161671_uff_E=2210.08	fold_af_cu_plant	-6.8
162209_uff_E=445.45	fold_af_cu_plant	-6.8
162350_uff_E=453.84	fold_af_cu_plant	-6.8
168919_uff_E=464.61	fold_af_cu_plant	-6.8
179375_uff_E=479.71	fold_af_cu_plant	-6.8
179460_uff_E=541.22	fold_af_cu_plant	-6.8
193876_uff_E=520.45	fold_af_cu_plant	-6.8
197810_uff_E=640.59	fold_af_cu_plant	-6.8
23724664_uff_E=571.85	fold_af_cu_plant	-6.8
23724697_uff_E=613.11	fold_af_cu_plant	-6.8
23724698_uff_E=707.37	fold_af_cu_plant	-6.8
23815394_uff_E=386.41	fold_af_cu_plant	-6.8
24820753_uff_E=2688.51	fold_af_cu_plant	-6.8
251575_uff_E=545.46	fold_af_cu_plant	-6.8
265237_uff_E=2170.87	fold_af_cu_plant	-6.8
353825_uff_E=535.01	fold_af_cu_plant	-6.8
439551_uff_E=827.23	fold_af_cu_plant	-6.8
439784_uff_E=215.46	fold_af_cu_plant	-6.8
440051_uff_E=849.66	fold_af_cu_plant	-6.8
440229_uff_E=515.56	fold_af_cu_plant	-6.8
441063_uff_E=636.42	fold_af_cu_plant	-6.8
441067_uff_E=326.02	fold_af_cu_plant	-6.8
441068_uff_E=391.31	fold_af_cu_plant	-6.8
441684_uff_E=938.63	fold_af_cu_plant	-6.8
441711_uff_E=1668.84	fold_af_cu_plant	-6.8
441744_uff_E=518.92	fold_af_cu_plant	-6.8
441745_uff_E=1682.00	fold_af_cu_plant	-6.8
441777_uff_E=441.42	fold_af_cu_plant	-6.8
441812_uff_E=2490.58	fold_af_cu_plant	-6.8
441851_uff_E=2428.07	fold_af_cu_plant	-6.8
441883_uff_E=1103.17	fold_af_cu_plant	-6.8
442031_uff_E=808.25	fold_af_cu_plant	-6.8
442045_uff_E=695.82	fold_af_cu_plant	-6.8
442070_uff_E=2002.96	fold_af_cu_plant	-6.8
442078_uff_E=3550.37	fold_af_cu_plant	-6.8
442086_uff_E=2376.32	fold_af_cu_plant	-6.8
442088_uff_E=521.16	fold_af_cu_plant	-6.8
442140_uff_E=2069.03	fold_af_cu_plant	-6.8
442142_uff_E=641.87	fold_af_cu_plant	-6.8
442145_uff_E=626.39	fold_af_cu_plant	-6.8
442153_uff_E=342.40	fold_af_cu_plant	-6.8
442206_uff_E=2039.18	fold_af_cu_plant	-6.8
442249_uff_E=567.64	fold_af_cu_plant	-6.8
442317_uff_E=597.39	fold_af_cu_plant	-6.8
442667_uff_E=385.63	fold_af_cu_plant	-6.8
442668_uff_E=513.80	fold_af_cu_plant	-6.8
442728_uff_E=567.63	fold_af_cu_plant	-6.8
442773_uff_E=606.32	fold_af_cu_plant	-6.8
442774_uff_E=346.05	fold_af_cu_plant	-6.8
442792_uff_E=436.56	fold_af_cu_plant	-6.8
442813_uff_E=528.17	fold_af_cu_plant	-6.8
442835_uff_E=767.02	fold_af_cu_plant	-6.8
442837_uff_E=727.46	fold_af_cu_plant	-6.8
442945_uff_E=1212.83	fold_af_cu_plant	-6.8
443010_uff_E=467.18	fold_af_cu_plant	-6.8
443356_uff_E=721.01	fold_af_cu_plant	-6.8
443449_uff_E=2275.10	fold_af_cu_plant	-6.8
452855_uff_E=519.96	fold_af_cu_plant	-6.8
46173836_uff_E=1151.98	fold_af_cu_plant	-6.8
46173856_uff_E=1086.77	fold_af_cu_plant	-6.8
46173860_uff_E=688.75	fold_af_cu_plant	-6.8
46173912_uff_E=979.42	fold_af_cu_plant	-6.8
5280681_uff_E=457.21	fold_af_cu_plant	-6.8
5281222_uff_E=296.53	fold_af_cu_plant	-6.8
5281395_uff_E=529.48	fold_af_cu_plant	-6.8
5281417_uff_E=331.13	fold_af_cu_plant	-6.8
5281542_uff_E=657.90	fold_af_cu_plant	-6.8
5281614_uff_E=344.72	fold_af_cu_plant	-6.8
5281642_uff_E=254.48	fold_af_cu_plant	-6.8
5281647_uff_E=412.79	fold_af_cu_plant	-6.8
5281665_uff_E=241.42	fold_af_cu_plant	-6.8
5281666_uff_E=378.68	fold_af_cu_plant	-6.8
5281673_uff_E=592.73	fold_af_cu_plant	-6.8
5281674_uff_E=238.34	fold_af_cu_plant	-6.8
5281699_uff_E=450.91	fold_af_cu_plant	-6.8
5281708_uff_E=321.26	fold_af_cu_plant	-6.8
5281789_uff_E=481.82	fold_af_cu_plant	-6.8
5281811_uff_E=448.75	fold_af_cu_plant	-6.8
5281824_uff_E=567.10	fold_af_cu_plant	-6.8
5281894_uff_E=191.84	fold_af_cu_plant	-6.8
5281903_uff_E=416.86	fold_af_cu_plant	-6.8
5281954_uff_E=242.93	fold_af_cu_plant	-6.8
5282155_uff_E=788.62	fold_af_cu_plant	-6.8
5317435_uff_E=212.43	fold_af_cu_plant	-6.8
5460426_uff_E=660.51	fold_af_cu_plant	-6.8
5460545_uff_E=739.03	fold_af_cu_plant	-6.8
54676038_uff_E=278.98	fold_af_cu_plant	-6.8
6321201_uff_E=710.95	fold_af_cu_plant	-6.8
65576_uff_E=681.05	fold_af_cu_plant	-6.8
667639_uff_E=172.66	fold_af_cu_plant	-6.8
68071_uff_E=214.20	fold_af_cu_plant	-6.8
68230_uff_E=146.01	fold_af_cu_plant	-6.8
72340_uff_E=526.56	fold_af_cu_plant	-6.8
73160_uff_E=208.21	fold_af_cu_plant	-6.8
73201_uff_E=229.88	fold_af_cu_plant	-6.8
73323_uff_E=877.30	fold_af_cu_plant	-6.8
73400_uff_E=884.42	fold_af_cu_plant	-6.8
8550_uff_E=841.27	fold_af_cu_plant	-6.8
94391_uff_E=439.61	fold_af_cu_plant	-6.8
10096344_uff_E=1047.59	fold_af_cu_prepared	-6.7
104741_uff_E=640.62	fold_af_cu_prepared	-6.7
11561674_uff_E=998.24	fold_af_cu_prepared	-6.7
123631_uff_E=518.86	fold_af_cu_prepared	-6.7
124087_uff_E=484.90	fold_af_cu_prepared	-6.7
129009911_uff_E=723.03	fold_af_cu_prepared	-6.7
129009973_uff_E=1621.01	fold_af_cu_prepared	-6.7
129269915_uff_E=710.96	fold_af_cu_prepared	-6.7
134694672_uff_E=587.07	fold_af_cu_prepared	-6.7
134821691_uff_E=1564.27	fold_af_cu_prepared	-6.7
135403648_uff_E=397.95	fold_af_cu_prepared	-6.7
135409642_uff_E=1304.43	fold_af_cu_prepared	-6.7
138611145_uff_E=1088.34	fold_af_cu_prepared	-6.7
153311_uff_E=1780.41	fold_af_cu_prepared	-6.7
15951529_uff_E=873.89	fold_af_cu_prepared	-6.7
16399351_uff_E=1791.17	fold_af_cu_prepared	-6.7
19371515_uff_E=686.21	fold_af_cu_prepared	-6.7
2170_uff_E=468.72	fold_af_cu_prepared	-6.7
225609_uff_E=615.31	fold_af_cu_prepared	-6.7
25195624_uff_E=1609.58	fold_af_cu_prepared	-6.7
2585_uff_E=550.51	fold_af_cu_prepared	-6.7
3000322_uff_E=1790.03	fold_af_cu_prepared	-6.7
3059_uff_E=284.51	fold_af_cu_prepared	-6.7
3081361_uff_E=464.09	fold_af_cu_prepared	-6.7
3156_uff_E=500.25	fold_af_cu_prepared	-6.7
3168_uff_E=611.87	fold_af_cu_prepared	-6.7
32798_uff_E=569.54	fold_af_cu_prepared	-6.7
3559_uff_E=303.89	fold_af_cu_prepared	-6.7
3957_uff_E=507.64	fold_af_cu_prepared	-6.7
4140_uff_E=559.99	fold_af_cu_prepared	-6.7
443967_uff_E=582.24	fold_af_cu_prepared	-6.7
4477_uff_E=261.30	fold_af_cu_prepared	-6.7
4534_uff_E=236.44	fold_af_cu_prepared	-6.7
4543_uff_E=416.15	fold_af_cu_prepared	-6.7
456201_uff_E=738.76	fold_af_cu_prepared	-6.7
4641_uff_E=484.56	fold_af_cu_prepared	-6.7
49769200_uff_E=500.47	fold_af_cu_prepared	-6.7
5002_uff_E=479.69	fold_af_cu_prepared	-6.7
5284569_uff_E=522.39	fold_af_cu_prepared	-6.7
5284585_uff_E=1209.28	fold_af_cu_prepared	-6.7
5284604_uff_E=546.77	fold_af_cu_prepared	-6.7
5330286_uff_E=762.70	fold_af_cu_prepared	-6.7
5342_uff_E=590.36	fold_af_cu_prepared	-6.7
5360515_uff_E=1819.96	fold_af_cu_prepared	-6.7
5362440_uff_E=626.41	fold_af_cu_prepared	-6.7
5426_uff_E=401.83	fold_af_cu_prepared	-6.7
5464098_uff_E=489.67	fold_af_cu_prepared	-6.7
54676038_uff_E=278.98	fold_af_cu_prepared	-6.7
54680690_uff_E=609.89	fold_af_cu_prepared	-6.7
5702077_uff_E=689.79	fold_af_cu_prepared	-6.7
5834_uff_E=536.93	fold_af_cu_prepared	-6.7
5870_uff_E=366.00	fold_af_cu_prepared	-6.7
5878_uff_E=516.10	fold_af_cu_prepared	-6.7
5953_uff_E=534.63	fold_af_cu_prepared	-6.7
6013_uff_E=473.51	fold_af_cu_prepared	-6.7
6215_uff_E=574.75	fold_af_cu_prepared	-6.7
6230_uff_E=517.10	fold_af_cu_prepared	-6.7
6256_uff_E=283.85	fold_af_cu_prepared	-6.7
6323289_uff_E=1430.63	fold_af_cu_prepared	-6.7
6399253_uff_E=1621.00	fold_af_cu_prepared	-6.7
6420024_uff_E=418.13	fold_af_cu_prepared	-6.7
6445540_uff_E=2216.33	fold_af_cu_prepared	-6.7
6446_uff_E=576.74	fold_af_cu_prepared	-6.7
6451164_uff_E=557.73	fold_af_cu_prepared	-6.7
6533629_uff_E=1355.22	fold_af_cu_prepared	-6.7
656583_uff_E=1959.65	fold_af_cu_prepared	-6.7
6714002_uff_E=561.04	fold_af_cu_prepared	-6.7
6915944_uff_E=1485.57	fold_af_cu_prepared	-6.7
71621331_uff_E=1161.83	fold_af_cu_prepared	-6.7
71731823_uff_E=873.00	fold_af_cu_prepared	-6.7
72562361_uff_E=2083.87	fold_af_cu_prepared	-6.7
101301_uff_E=590.01	fold_af_cu_plant	-6.7
77999_uff_E=256.02	fold_af_cu_prepared	-6.7
91270_uff_E=447.20	fold_af_cu_prepared	-6.7
92722_uff_E=760.94	fold_af_cu_prepared	-6.7
9642_uff_E=590.47	fold_af_cu_prepared	-6.7
11168362_uff_E=838.24	fold_af_cu_plant	-6.7
9823820_uff_E=1837.75	fold_af_cu_prepared	-6.7
114652_uff_E=1181.65	fold_af_cu_plant	-6.7
114776_uff_E=472.96	fold_af_cu_plant	-6.7
11541511_uff_E=1054.96	fold_af_cu_plant	-6.7
119205_uff_E=472.04	fold_af_cu_plant	-6.7
11953913_uff_E=955.96	fold_af_cu_plant	-6.7
11954208_uff_E=222.38	fold_af_cu_plant	-6.7
122850_uff_E=233.92	fold_af_cu_plant	-6.7
124069_uff_E=701.03	fold_af_cu_plant	-6.7
128959_uff_E=1013.51	fold_af_cu_plant	-6.7
134551_uff_E=1022.40	fold_af_cu_plant	-6.7
135438594_uff_E=221.58	fold_af_cu_plant	-6.7
9915879_uff_E=2222.95	fold_af_cu_prepared	-6.7
146694_uff_E=232.15	fold_af_cu_plant	-6.7
153311_uff_E=1780.41	fold_af_cu_plant	-6.7
160481_uff_E=211.16	fold_af_cu_plant	-6.7
160921_uff_E=423.55	fold_af_cu_plant	-6.7
168199_uff_E=880.69	fold_af_cu_plant	-6.7
179651_uff_E=2490.24	fold_af_cu_plant	-6.7
182232_uff_E=238.98	fold_af_cu_plant	-6.7
182362_uff_E=197.80	fold_af_cu_plant	-6.7
185208_uff_E=217.27	fold_af_cu_plant	-6.7
187808_uff_E=646.30	fold_af_cu_plant	-6.7
1890_uff_E=203.08	fold_af_cu_plant	-6.7
23724663_uff_E=576.85	fold_af_cu_plant	-6.7
258956_uff_E=560.89	fold_af_cu_plant	-6.7
370_uff_E=77.82	fold_af_cu_plant	-6.7
394846_uff_E=504.11	fold_af_cu_plant	-6.7
439514_uff_E=407.16	fold_af_cu_plant	-6.7
440453_uff_E=814.42	fold_af_cu_plant	-6.7
441295_uff_E=1202.58	fold_af_cu_plant	-6.7
441678_uff_E=776.43	fold_af_cu_plant	-6.7
441687_uff_E=916.45	fold_af_cu_plant	-6.7
441701_uff_E=206.90	fold_af_cu_plant	-6.7
441722_uff_E=1771.15	fold_af_cu_plant	-6.7
441732_uff_E=1348.23	fold_af_cu_plant	-6.7
441772_uff_E=672.85	fold_af_cu_plant	-6.7
441791_uff_E=673.74	fold_af_cu_plant	-6.7
441840_uff_E=2262.97	fold_af_cu_plant	-6.7
441866_uff_E=891.68	fold_af_cu_plant	-6.7
441900_uff_E=753.48	fold_af_cu_plant	-6.7
441966_uff_E=640.75	fold_af_cu_plant	-6.7
441975_uff_E=545.68	fold_af_cu_plant	-6.7
441979_uff_E=617.95	fold_af_cu_plant	-6.7
441982_uff_E=235.34	fold_af_cu_plant	-6.7
442007_uff_E=1840.87	fold_af_cu_plant	-6.7
442009_uff_E=653.04	fold_af_cu_plant	-6.7
442057_uff_E=1116.00	fold_af_cu_plant	-6.7
442091_uff_E=454.65	fold_af_cu_plant	-6.7
442125_uff_E=743.92	fold_af_cu_plant	-6.7
442135_uff_E=394.59	fold_af_cu_plant	-6.7
442149_uff_E=568.99	fold_af_cu_plant	-6.7
442179_uff_E=676.63	fold_af_cu_plant	-6.7
442205_uff_E=2083.98	fold_af_cu_plant	-6.7
442236_uff_E=810.51	fold_af_cu_plant	-6.7
442242_uff_E=759.85	fold_af_cu_plant	-6.7
442248_uff_E=1878.12	fold_af_cu_plant	-6.7
442250_uff_E=1867.29	fold_af_cu_plant	-6.7
442397_uff_E=198.16	fold_af_cu_plant	-6.7
442410_uff_E=205.33	fold_af_cu_plant	-6.7
442435_uff_E=410.45	fold_af_cu_plant	-6.7
442833_uff_E=1138.54	fold_af_cu_plant	-6.7
442922_uff_E=538.04	fold_af_cu_plant	-6.7
442985_uff_E=717.71	fold_af_cu_plant	-6.7
443014_uff_E=710.88	fold_af_cu_plant	-6.7
443325_uff_E=730.46	fold_af_cu_plant	-6.7
443358_uff_E=2172.98	fold_af_cu_plant	-6.7
443367_uff_E=786.28	fold_af_cu_plant	-6.7
443417_uff_E=2161.54	fold_af_cu_plant	-6.7
443459_uff_E=810.01	fold_af_cu_plant	-6.7
443638_uff_E=204.46	fold_af_cu_plant	-6.7
443774_uff_E=530.85	fold_af_cu_plant	-6.7
443884_uff_E=586.04	fold_af_cu_plant	-6.7
443902_uff_E=250.88	fold_af_cu_plant	-6.7
445713_uff_E=814.57	fold_af_cu_plant	-6.7
46173914_uff_E=2395.87	fold_af_cu_plant	-6.7
46173925_uff_E=897.44	fold_af_cu_plant	-6.7
5280378_uff_E=337.60	fold_af_cu_plant	-6.7
5280632_uff_E=1973.45	fold_af_cu_plant	-6.7
5280960_uff_E=314.77	fold_af_cu_plant	-6.7
5281396_uff_E=565.09	fold_af_cu_plant	-6.7
5281423_uff_E=560.14	fold_af_cu_plant	-6.7
5281461_uff_E=661.39	fold_af_cu_plant	-6.7
5281490_uff_E=549.64	fold_af_cu_plant	-6.7
5281548_uff_E=1625.34	fold_af_cu_plant	-6.7
5281600_uff_E=626.01	fold_af_cu_plant	-6.7
5281607_uff_E=229.60	fold_af_cu_plant	-6.7
5281612_uff_E=324.34	fold_af_cu_plant	-6.7
5281648_uff_E=251.38	fold_af_cu_plant	-6.7
5281649_uff_E=615.48	fold_af_cu_plant	-6.7
5281704_uff_E=426.96	fold_af_cu_plant	-6.7
5281712_uff_E=374.51	fold_af_cu_plant	-6.7
5281718_uff_E=365.16	fold_af_cu_plant	-6.7
5281807_uff_E=524.81	fold_af_cu_plant	-6.7
5281814_uff_E=448.69	fold_af_cu_plant	-6.7
5281945_uff_E=450.51	fold_af_cu_plant	-6.7
5281949_uff_E=477.15	fold_af_cu_plant	-6.7
5281991_uff_E=987.30	fold_af_cu_plant	-6.7
5282073_uff_E=197.42	fold_af_cu_plant	-6.7
5282148_uff_E=555.67	fold_af_cu_plant	-6.7
5392245_uff_E=458.28	fold_af_cu_plant	-6.7
5461154_uff_E=321.01	fold_af_cu_plant	-6.7
5462427_uff_E=821.32	fold_af_cu_plant	-6.7
54754035_uff_E=556.22	fold_af_cu_plant	-6.7
6070_uff_E=658.76	fold_af_cu_plant	-6.7
6325056_uff_E=626.47	fold_af_cu_plant	-6.7
638278_uff_E=312.87	fold_af_cu_plant	-6.7
639665_uff_E=485.81	fold_af_cu_plant	-6.7
6443339_uff_E=391.97	fold_af_cu_plant	-6.7
656521_uff_E=546.91	fold_af_cu_plant	-6.7
65689_uff_E=1807.42	fold_af_cu_plant	-6.7
6758_uff_E=627.46	fold_af_cu_plant	-6.7
72307_uff_E=773.35	fold_af_cu_plant	-6.7
73073_uff_E=543.35	fold_af_cu_plant	-6.7
73202_uff_E=253.32	fold_af_cu_plant	-6.7
73467_uff_E=469.82	fold_af_cu_plant	-6.7
88708_uff_E=361.16	fold_af_cu_plant	-6.7
91472_uff_E=973.63	fold_af_cu_plant	-6.7
92095_uff_E=872.73	fold_af_cu_plant	-6.7
92110_uff_E=2128.40	fold_af_cu_plant	-6.7
96539_uff_E=465.67	fold_af_cu_plant	-6.7
9913968_uff_E=562.38	fold_af_cu_plant	-6.7
9986191_uff_E=792.20	fold_af_cu_plant	-6.7
10275777_uff_E=690.88	fold_af_cu_prepared	-6.6
11432307_uff_E=938.66	fold_af_cu_prepared	-6.6
11518241_uff_E=851.49	fold_af_cu_prepared	-6.6
11671467_uff_E=784.34	fold_af_cu_prepared	-6.6
117817422_uff_E=153.79	fold_af_cu_prepared	-6.6
11876263_uff_E=522.63	fold_af_cu_prepared	-6.6
121269225_uff_E=966.60	fold_af_cu_prepared	-6.6
131714458_uff_E=1497.06	fold_af_cu_prepared	-6.6
132989384_uff_E=1441.22	fold_af_cu_prepared	-6.6
135565923_uff_E=524.99	fold_af_cu_prepared	-6.6
13728407_uff_E=1769.38	fold_af_cu_prepared	-6.6
16394563_uff_E=475.63	fold_af_cu_prepared	-6.6
170836395_uff_E=373.64	fold_af_cu_prepared	-6.6
19150_uff_E=1157.92	fold_af_cu_prepared	-6.6
247839_uff_E=553.46	fold_af_cu_prepared	-6.6
2484_uff_E=289.13	fold_af_cu_prepared	-6.6
25099191_uff_E=852.97	fold_af_cu_prepared	-6.6
2662_uff_E=948.25	fold_af_cu_prepared	-6.6
2675_uff_E=1426.98	fold_af_cu_prepared	-6.6
2678_uff_E=344.67	fold_af_cu_prepared	-6.6
27125_uff_E=512.40	fold_af_cu_prepared	-6.6
2769_uff_E=395.96	fold_af_cu_prepared	-6.6
28284151_uff_E=700.99	fold_af_cu_prepared	-6.6
3016_uff_E=365.23	fold_af_cu_prepared	-6.6
3062316_uff_E=744.65	fold_af_cu_prepared	-6.6
3372_uff_E=410.79	fold_af_cu_prepared	-6.6
3393_uff_E=469.01	fold_af_cu_prepared	-6.6
3823_uff_E=738.76	fold_af_cu_prepared	-6.6
3825_uff_E=295.44	fold_af_cu_prepared	-6.6
4011971_uff_E=1574.86	fold_af_cu_prepared	-6.6
4034_uff_E=310.22	fold_af_cu_prepared	-6.6
4046_uff_E=250.59	fold_af_cu_prepared	-6.6
4167_uff_E=229.78	fold_af_cu_prepared	-6.6
441073_uff_E=550.06	fold_af_cu_prepared	-6.6
441074_uff_E=535.09	fold_af_cu_prepared	-6.6
441336_uff_E=786.58	fold_af_cu_prepared	-6.6
45356876_uff_E=614.05	fold_af_cu_prepared	-6.6
45359047_uff_E=311.85	fold_af_cu_prepared	-6.6
47576_uff_E=751.39	fold_af_cu_prepared	-6.6
4909_uff_E=232.79	fold_af_cu_prepared	-6.6
50192_uff_E=863.93	fold_af_cu_prepared	-6.6
51435894_uff_E=1799.38	fold_af_cu_prepared	-6.6
5280453_uff_E=652.31	fold_af_cu_prepared	-6.6
5281006_uff_E=1151.99	fold_af_cu_prepared	-6.6
5282242_uff_E=1396.98	fold_af_cu_prepared	-6.6
5284514_uff_E=556.02	fold_af_cu_prepared	-6.6
5311447_uff_E=452.11	fold_af_cu_prepared	-6.6
53486426_uff_E=483.30	fold_af_cu_prepared	-6.6
5361092_uff_E=846.58	fold_af_cu_prepared	-6.6
5362129_uff_E=546.94	fold_af_cu_prepared	-6.6
5378825_uff_E=713.31	fold_af_cu_prepared	-6.6
5466987_uff_E=1839.59	fold_af_cu_prepared	-6.6
54678486_uff_E=239.36	fold_af_cu_prepared	-6.6
54680692_uff_E=246.79	fold_af_cu_prepared	-6.6
54697325_uff_E=855.19	fold_af_cu_prepared	-6.6
5479529_uff_E=1366.05	fold_af_cu_prepared	-6.6
5481173_uff_E=1629.23	fold_af_cu_prepared	-6.6
55245_uff_E=1068.55	fold_af_cu_prepared	-6.6
5625_uff_E=1203.06	fold_af_cu_prepared	-6.6
5754_uff_E=571.16	fold_af_cu_prepared	-6.6
5833_uff_E=705.02	fold_af_cu_prepared	-6.6
5881_uff_E=396.92	fold_af_cu_prepared	-6.6
5904_uff_E=1044.40	fold_af_cu_prepared	-6.6
6010_uff_E=513.65	fold_af_cu_prepared	-6.6
60846_uff_E=669.60	fold_af_cu_prepared	-6.6
64143_uff_E=509.71	fold_af_cu_prepared	-6.6
67462786_uff_E=644.12	fold_af_cu_prepared	-6.6
68165256_uff_E=859.09	fold_af_cu_prepared	-6.6
68873_uff_E=3182.08	fold_af_cu_prepared	-6.6
6917698_uff_E=412.89	fold_af_cu_prepared	-6.6
6917864_uff_E=480.76	fold_af_cu_prepared	-6.6
6957673_uff_E=303.70	fold_af_cu_prepared	-6.6
71398_uff_E=238.42	fold_af_cu_prepared	-6.6
10100906_uff_E=688.66	fold_af_cu_plant	-6.6
8226_uff_E=577.86	fold_af_cu_prepared	-6.6
8549_uff_E=550.06	fold_af_cu_prepared	-6.6
9051_uff_E=569.20	fold_af_cu_prepared	-6.6
10748_uff_E=113.79	fold_af_cu_plant	-6.6
91323352_uff_E=1404.61	fold_af_cu_prepared	-6.6
91746179_uff_E=501.34	fold_af_cu_prepared	-6.6
10982109_uff_E=1934.94	fold_af_cu_plant	-6.6
11141699_uff_E=2038.72	fold_af_cu_plant	-6.6
9578005_uff_E=478.59	fold_af_cu_prepared	-6.6
119533_uff_E=487.09	fold_af_cu_plant	-6.6
12304433_uff_E=711.58	fold_af_cu_plant	-6.6
12443127_uff_E=235.63	fold_af_cu_plant	-6.6
131952883_uff_E=779.20	fold_af_cu_plant	-6.6
135438592_uff_E=194.08	fold_af_cu_plant	-6.6
148856_uff_E=548.57	fold_af_cu_plant	-6.6
159911_uff_E=684.04	fold_af_cu_plant	-6.6
160190_uff_E=380.73	fold_af_cu_plant	-6.6
161298_uff_E=496.04	fold_af_cu_plant	-6.6
173183_uff_E=573.30	fold_af_cu_plant	-6.6
173866_uff_E=1905.37	fold_af_cu_plant	-6.6
177696_uff_E=500.12	fold_af_cu_plant	-6.6
182116_uff_E=672.08	fold_af_cu_plant	-6.6
193042_uff_E=591.84	fold_af_cu_plant	-6.6
20485_uff_E=699.62	fold_af_cu_plant	-6.6
221071_uff_E=317.27	fold_af_cu_plant	-6.6
23724657_uff_E=639.17	fold_af_cu_plant	-6.6
23724666_uff_E=488.84	fold_af_cu_plant	-6.6
23724668_uff_E=358.37	fold_af_cu_plant	-6.6
23724696_uff_E=687.49	fold_af_cu_plant	-6.6
259846_uff_E=928.19	fold_af_cu_plant	-6.6
3082131_uff_E=382.07	fold_af_cu_plant	-6.6
345501_uff_E=737.84	fold_af_cu_plant	-6.6
352542_uff_E=869.68	fold_af_cu_plant	-6.6
42738_uff_E=606.64	fold_af_cu_plant	-6.6
439653_uff_E=417.03	fold_af_cu_plant	-6.6
440586_uff_E=440.51	fold_af_cu_plant	-6.6
440587_uff_E=751.01	fold_af_cu_plant	-6.6
440927_uff_E=239.56	fold_af_cu_plant	-6.6
441069_uff_E=407.61	fold_af_cu_plant	-6.6
441071_uff_E=807.01	fold_af_cu_plant	-6.6
441582_uff_E=648.88	fold_af_cu_plant	-6.6
441590_uff_E=640.44	fold_af_cu_plant	-6.6
441674_uff_E=731.35	fold_af_cu_plant	-6.6
441683_uff_E=1112.03	fold_af_cu_plant	-6.6
441686_uff_E=940.98	fold_af_cu_plant	-6.6
441708_uff_E=1404.96	fold_af_cu_plant	-6.6
441709_uff_E=713.06	fold_af_cu_plant	-6.6
441710_uff_E=1512.26	fold_af_cu_plant	-6.6
441721_uff_E=872.48	fold_af_cu_plant	-6.6
441736_uff_E=976.48	fold_af_cu_plant	-6.6
441743_uff_E=1426.10	fold_af_cu_plant	-6.6
441775_uff_E=419.78	fold_af_cu_plant	-6.6
441792_uff_E=469.46	fold_af_cu_plant	-6.6
441793_uff_E=610.38	fold_af_cu_plant	-6.6
441797_uff_E=679.87	fold_af_cu_plant	-6.6
441862_uff_E=2467.98	fold_af_cu_plant	-6.6
441942_uff_E=785.79	fold_af_cu_plant	-6.6
441961_uff_E=258.20	fold_af_cu_plant	-6.6
441971_uff_E=806.87	fold_af_cu_plant	-6.6
441984_uff_E=818.14	fold_af_cu_plant	-6.6
441988_uff_E=948.68	fold_af_cu_plant	-6.6
441992_uff_E=718.97	fold_af_cu_plant	-6.6
442003_uff_E=889.33	fold_af_cu_plant	-6.6
442035_uff_E=2078.96	fold_af_cu_plant	-6.6
442084_uff_E=479.70	fold_af_cu_plant	-6.6
442104_uff_E=315.41	fold_af_cu_plant	-6.6
442129_uff_E=436.96	fold_af_cu_plant	-6.6
442150_uff_E=365.81	fold_af_cu_plant	-6.6
442244_uff_E=511.75	fold_af_cu_plant	-6.6
442332_uff_E=653.15	fold_af_cu_plant	-6.6
442342_uff_E=230.05	fold_af_cu_plant	-6.6
442418_uff_E=1943.17	fold_af_cu_plant	-6.6
442437_uff_E=418.68	fold_af_cu_plant	-6.6
442586_uff_E=246.55	fold_af_cu_plant	-6.6
442662_uff_E=495.53	fold_af_cu_plant	-6.6
442710_uff_E=486.10	fold_af_cu_plant	-6.6
442765_uff_E=378.47	fold_af_cu_plant	-6.6
442822_uff_E=356.37	fold_af_cu_plant	-6.6
442824_uff_E=636.09	fold_af_cu_plant	-6.6
442868_uff_E=629.23	fold_af_cu_plant	-6.6
442887_uff_E=404.10	fold_af_cu_plant	-6.6
442893_uff_E=442.40	fold_af_cu_plant	-6.6
442912_uff_E=541.61	fold_af_cu_plant	-6.6
442958_uff_E=458.02	fold_af_cu_plant	-6.6
442982_uff_E=967.92	fold_af_cu_plant	-6.6
443013_uff_E=788.01	fold_af_cu_plant	-6.6
443019_uff_E=719.73	fold_af_cu_plant	-6.6
443328_uff_E=626.04	fold_af_cu_plant	-6.6
443352_uff_E=1857.48	fold_af_cu_plant	-6.6
443353_uff_E=446.58	fold_af_cu_plant	-6.6
443362_uff_E=542.90	fold_af_cu_plant	-6.6
443461_uff_E=805.70	fold_af_cu_plant	-6.6
4534_uff_E=236.44	fold_af_cu_plant	-6.6
46173779_uff_E=2227.49	fold_af_cu_plant	-6.6
4970_uff_E=725.97	fold_af_cu_plant	-6.6
5213_uff_E=444.88	fold_af_cu_plant	-6.6
5280402_uff_E=1431.92	fold_af_cu_plant	-6.6
5280443_uff_E=233.26	fold_af_cu_plant	-6.6
5280448_uff_E=410.89	fold_af_cu_plant	-6.6
5280569_uff_E=104.71	fold_af_cu_plant	-6.6
5280863_uff_E=362.50	fold_af_cu_plant	-6.6
5280897_uff_E=1009.44	fold_af_cu_plant	-6.6
5281254_uff_E=489.70	fold_af_cu_plant	-6.6
5281257_uff_E=583.18	fold_af_cu_plant	-6.6
5281293_uff_E=658.57	fold_af_cu_plant	-6.6
5281308_uff_E=2535.39	fold_af_cu_plant	-6.6
5281323_uff_E=975.51	fold_af_cu_plant	-6.6
5281328_uff_E=588.80	fold_af_cu_plant	-6.6
5281342_uff_E=347.31	fold_af_cu_plant	-6.6
5281426_uff_E=97.00	fold_af_cu_plant	-6.6
5281472_uff_E=2032.85	fold_af_cu_plant	-6.6
5281507_uff_E=1961.43	fold_af_cu_plant	-6.6
5281604_uff_E=436.37	fold_af_cu_plant	-6.6
5281605_uff_E=241.95	fold_af_cu_plant	-6.6
5281610_uff_E=364.07	fold_af_cu_plant	-6.6
5281617_uff_E=247.18	fold_af_cu_plant	-6.6
5281638_uff_E=380.35	fold_af_cu_plant	-6.6
5281654_uff_E=450.92	fold_af_cu_plant	-6.6
5281679_uff_E=402.50	fold_af_cu_plant	-6.6
5281697_uff_E=246.42	fold_af_cu_plant	-6.6
5281707_uff_E=414.54	fold_af_cu_plant	-6.6
5281804_uff_E=373.68	fold_af_cu_plant	-6.6
5281810_uff_E=643.16	fold_af_cu_plant	-6.6
5281812_uff_E=344.57	fold_af_cu_plant	-6.6
5281816_uff_E=503.57	fold_af_cu_plant	-6.6
5281990_uff_E=1004.83	fold_af_cu_plant	-6.6
5282102_uff_E=602.48	fold_af_cu_plant	-6.6
5317750_uff_E=411.31	fold_af_cu_plant	-6.6
5462306_uff_E=560.78	fold_af_cu_plant	-6.6
5462418_uff_E=808.71	fold_af_cu_plant	-6.6
5462433_uff_E=528.77	fold_af_cu_plant	-6.6
6128_uff_E=374.43	fold_af_cu_plant	-6.6
6185_uff_E=752.07	fold_af_cu_plant	-6.6
63224_uff_E=246.02	fold_af_cu_plant	-6.6
637213_uff_E=449.70	fold_af_cu_plant	-6.6
65305_uff_E=745.57	fold_af_cu_plant	-6.6
656568_uff_E=752.46	fold_af_cu_plant	-6.6
72277_uff_E=237.97	fold_af_cu_plant	-6.6
72281_uff_E=283.48	fold_af_cu_plant	-6.6
73145_uff_E=694.14	fold_af_cu_plant	-6.6
73146_uff_E=1007.47	fold_af_cu_plant	-6.6
73484_uff_E=517.42	fold_af_cu_plant	-6.6
92825_uff_E=689.64	fold_af_cu_plant	-6.6
9543463_uff_E=525.59	fold_af_cu_plant	-6.6
10184653_uff_E=543.13	fold_af_cu_prepared	-6.5
10324367_uff_E=2173.87	fold_af_cu_prepared	-6.5
11001318_uff_E=366.75	fold_af_cu_prepared	-6.5
118955396_uff_E=371.55	fold_af_cu_prepared	-6.5
123133871_uff_E=1387.23	fold_af_cu_prepared	-6.5
123133951_uff_E=1446.72	fold_af_cu_prepared	-6.5
12971804_uff_E=1394.96	fold_af_cu_prepared	-6.5
132477936_uff_E=546.40	fold_af_cu_prepared	-6.5
132999_uff_E=1067.46	fold_af_cu_prepared	-6.5
133687818_uff_E=1511.60	fold_af_cu_prepared	-6.5
13371699_uff_E=1312.53	fold_af_cu_prepared	-6.5
135565903_uff_E=730.33	fold_af_cu_prepared	-6.5
137278711_uff_E=763.85	fold_af_cu_prepared	-6.5
137699109_uff_E=1348.88	fold_af_cu_prepared	-6.5
15940185_uff_E=654.22	fold_af_cu_prepared	-6.5
16124688_uff_E=1869.96	fold_af_cu_prepared	-6.5
168317479_uff_E=605.64	fold_af_cu_prepared	-6.5
18381_uff_E=1443.86	fold_af_cu_prepared	-6.5
19675_uff_E=374.79	fold_af_cu_prepared	-6.5
208902_uff_E=453.21	fold_af_cu_prepared	-6.5
219024_uff_E=802.61	fold_af_cu_prepared	-6.5
22842006_uff_E=1717.09	fold_af_cu_prepared	-6.5
23642301_uff_E=484.98	fold_af_cu_prepared	-6.5
240767_uff_E=585.82	fold_af_cu_prepared	-6.5
24848419_uff_E=1792.55	fold_af_cu_prepared	-6.5
25322992_uff_E=1694.06	fold_af_cu_prepared	-6.5
2615_uff_E=1429.12	fold_af_cu_prepared	-6.5
2712_uff_E=512.52	fold_af_cu_prepared	-6.5
27281321_uff_E=833.63	fold_af_cu_prepared	-6.5
2789_uff_E=436.64	fold_af_cu_prepared	-6.5
2794_uff_E=561.74	fold_af_cu_prepared	-6.5
3011527_uff_E=510.70	fold_af_cu_prepared	-6.5
3152_uff_E=552.71	fold_af_cu_prepared	-6.5
3158_uff_E=426.26	fold_af_cu_prepared	-6.5
34312_uff_E=417.82	fold_af_cu_prepared	-6.5
3702_uff_E=893.60	fold_af_cu_prepared	-6.5
3883_uff_E=477.53	fold_af_cu_prepared	-6.5
3961_uff_E=1052.15	fold_af_cu_prepared	-6.5
39860_uff_E=306.07	fold_af_cu_prepared	-6.5
4020_uff_E=525.86	fold_af_cu_prepared	-6.5
4030_uff_E=559.86	fold_af_cu_prepared	-6.5
40467085_uff_E=1406.70	fold_af_cu_prepared	-6.5
4170_uff_E=805.63	fold_af_cu_prepared	-6.5
4197_uff_E=364.02	fold_af_cu_prepared	-6.5
439260_uff_E=104.91	fold_af_cu_prepared	-6.5
441199_uff_E=1292.99	fold_af_cu_prepared	-6.5
4649_uff_E=102.78	fold_af_cu_prepared	-6.5
4659569_uff_E=349.97	fold_af_cu_prepared	-6.5
47499_uff_E=1473.48	fold_af_cu_prepared	-6.5
4999_uff_E=406.83	fold_af_cu_prepared	-6.5
50922675_uff_E=1041.68	fold_af_cu_prepared	-6.5
51040_uff_E=243.40	fold_af_cu_prepared	-6.5
51064166_uff_E=833.80	fold_af_cu_prepared	-6.5
5280793_uff_E=685.37	fold_af_cu_prepared	-6.5
5280954_uff_E=953.28	fold_af_cu_prepared	-6.5
5284594_uff_E=1918.15	fold_af_cu_prepared	-6.5
5288783_uff_E=1867.70	fold_af_cu_prepared	-6.5
5288826_uff_E=556.52	fold_af_cu_prepared	-6.5
5311328_uff_E=641.52	fold_af_cu_prepared	-6.5
5311412_uff_E=578.11	fold_af_cu_prepared	-6.5
5394_uff_E=324.48	fold_af_cu_prepared	-6.5
54686904_uff_E=954.79	fold_af_cu_prepared	-6.5
5484727_uff_E=409.29	fold_af_cu_prepared	-6.5
55191_uff_E=356.87	fold_af_cu_prepared	-6.5
5546_uff_E=311.95	fold_af_cu_prepared	-6.5
5702060_uff_E=568.16	fold_af_cu_prepared	-6.5
5744_uff_E=587.66	fold_af_cu_prepared	-6.5
5757_uff_E=457.48	fold_af_cu_prepared	-6.5
5901977_uff_E=1453.41	fold_af_cu_prepared	-6.5
5994_uff_E=483.35	fold_af_cu_prepared	-6.5
60871_uff_E=794.60	fold_af_cu_prepared	-6.5
6321416_uff_E=1385.75	fold_af_cu_prepared	-6.5
6324646_uff_E=641.52	fold_af_cu_prepared	-6.5
6442003_uff_E=2082.01	fold_af_cu_prepared	-6.5
6917926_uff_E=1843.43	fold_af_cu_prepared	-6.5
6918314_uff_E=823.13	fold_af_cu_prepared	-6.5
71226662_uff_E=976.64	fold_af_cu_prepared	-6.5
90467622_uff_E=521.75	fold_af_cu_prepared	-6.5
10667003_uff_E=795.47	fold_af_cu_plant	-6.5
91617630_uff_E=357.02	fold_af_cu_prepared	-6.5
941651_uff_E=851.16	fold_af_cu_prepared	-6.5
9601086_uff_E=641.52	fold_af_cu_prepared	-6.5
114829_uff_E=185.86	fold_af_cu_plant	-6.5
114909_uff_E=489.00	fold_af_cu_plant	-6.5
119301_uff_E=488.44	fold_af_cu_plant	-6.5
11953911_uff_E=451.89	fold_af_cu_plant	-6.5
11953961_uff_E=498.74	fold_af_cu_plant	-6.5
122857_uff_E=781.09	fold_af_cu_plant	-6.5
12300019_uff_E=927.97	fold_af_cu_plant	-6.5
135426527_uff_E=163.07	fold_af_cu_plant	-6.5
135438593_uff_E=214.48	fold_af_cu_plant	-6.5
135438596_uff_E=253.91	fold_af_cu_plant	-6.5
135871118_uff_E=242.36	fold_af_cu_plant	-6.5
14605548_uff_E=806.99	fold_af_cu_plant	-6.5
15558620_uff_E=2425.45	fold_af_cu_plant	-6.5
158755_uff_E=380.61	fold_af_cu_plant	-6.5
15934091_uff_E=585.55	fold_af_cu_plant	-6.5
161538_uff_E=767.35	fold_af_cu_plant	-6.5
162464_uff_E=540.94	fold_af_cu_plant	-6.5
167691_uff_E=650.00	fold_af_cu_plant	-6.5
176079_uff_E=867.29	fold_af_cu_plant	-6.5
222284_uff_E=590.88	fold_af_cu_plant	-6.5
23724665_uff_E=589.31	fold_af_cu_plant	-6.5
23724667_uff_E=358.22	fold_af_cu_plant	-6.5
243760_uff_E=393.69	fold_af_cu_plant	-6.5
26305_uff_E=315.64	fold_af_cu_plant	-6.5
3213_uff_E=456.47	fold_af_cu_plant	-6.5
3884_uff_E=170.20	fold_af_cu_plant	-6.5
439246_uff_E=195.81	fold_af_cu_plant	-6.5
439635_uff_E=836.80	fold_af_cu_plant	-6.5
439972_uff_E=556.11	fold_af_cu_plant	-6.5
440906_uff_E=513.28	fold_af_cu_plant	-6.5
441647_uff_E=196.81	fold_af_cu_plant	-6.5
441667_uff_E=564.90	fold_af_cu_plant	-6.5
441679_uff_E=843.04	fold_af_cu_plant	-6.5
441706_uff_E=855.17	fold_af_cu_plant	-6.5
441738_uff_E=748.60	fold_af_cu_plant	-6.5
441749_uff_E=973.74	fold_af_cu_plant	-6.5
441767_uff_E=372.14	fold_af_cu_plant	-6.5
441784_uff_E=706.25	fold_af_cu_plant	-6.5
441893_uff_E=771.44	fold_af_cu_plant	-6.5
441931_uff_E=1021.43	fold_af_cu_plant	-6.5
441976_uff_E=701.45	fold_af_cu_plant	-6.5
442014_uff_E=2038.77	fold_af_cu_plant	-6.5
442039_uff_E=1129.82	fold_af_cu_plant	-6.5
442047_uff_E=770.98	fold_af_cu_plant	-6.5
442060_uff_E=2383.63	fold_af_cu_plant	-6.5
442072_uff_E=539.19	fold_af_cu_plant	-6.5
442074_uff_E=881.14	fold_af_cu_plant	-6.5
442079_uff_E=2027.75	fold_af_cu_plant	-6.5
442240_uff_E=394.37	fold_af_cu_plant	-6.5
442330_uff_E=681.18	fold_af_cu_plant	-6.5
442396_uff_E=244.08	fold_af_cu_plant	-6.5
442615_uff_E=636.83	fold_af_cu_plant	-6.5
442659_uff_E=462.38	fold_af_cu_plant	-6.5
442768_uff_E=340.36	fold_af_cu_plant	-6.5
442823_uff_E=500.71	fold_af_cu_plant	-6.5
442836_uff_E=840.56	fold_af_cu_plant	-6.5
442873_uff_E=613.64	fold_af_cu_plant	-6.5
442907_uff_E=198.02	fold_af_cu_plant	-6.5
442927_uff_E=633.88	fold_af_cu_plant	-6.5
442932_uff_E=998.10	fold_af_cu_plant	-6.5
442976_uff_E=1051.18	fold_af_cu_plant	-6.5
442980_uff_E=604.28	fold_af_cu_plant	-6.5
442994_uff_E=1964.54	fold_af_cu_plant	-6.5
443021_uff_E=977.57	fold_af_cu_plant	-6.5
443027_uff_E=870.68	fold_af_cu_plant	-6.5
443322_uff_E=497.93	fold_af_cu_plant	-6.5
443471_uff_E=353.95	fold_af_cu_plant	-6.5
443639_uff_E=345.33	fold_af_cu_plant	-6.5
443648_uff_E=558.56	fold_af_cu_plant	-6.5
443682_uff_E=682.75	fold_af_cu_plant	-6.5
46173776_uff_E=824.31	fold_af_cu_plant	-6.5
46173861_uff_E=720.88	fold_af_cu_plant	-6.5
49787016_uff_E=369.69	fold_af_cu_plant	-6.5
5271805_uff_E=721.84	fold_af_cu_plant	-6.5
5280655_uff_E=480.77	fold_af_cu_plant	-6.5
5280804_uff_E=610.61	fold_af_cu_plant	-6.5
5280954_uff_E=953.28	fold_af_cu_plant	-6.5
5281332_uff_E=717.95	fold_af_cu_plant	-6.5
5281440_uff_E=3420.50	fold_af_cu_plant	-6.5
5281444_uff_E=1910.54	fold_af_cu_plant	-6.5
5281454_uff_E=2006.35	fold_af_cu_plant	-6.5
5281456_uff_E=2062.78	fold_af_cu_plant	-6.5
5281459_uff_E=1911.38	fold_af_cu_plant	-6.5
5281469_uff_E=3619.77	fold_af_cu_plant	-6.5
5281543_uff_E=580.54	fold_af_cu_plant	-6.5
5281555_uff_E=1629.17	fold_af_cu_plant	-6.5
5281611_uff_E=326.81	fold_af_cu_plant	-6.5
5281618_uff_E=289.13	fold_af_cu_plant	-6.5
5281678_uff_E=471.07	fold_af_cu_plant	-6.5
5281695_uff_E=560.89	fold_af_cu_plant	-6.5
5281698_uff_E=408.89	fold_af_cu_plant	-6.5
5281702_uff_E=344.02	fold_af_cu_plant	-6.5
5281716_uff_E=431.59	fold_af_cu_plant	-6.5
5281717_uff_E=243.50	fold_af_cu_plant	-6.5
5281720_uff_E=499.64	fold_af_cu_plant	-6.5
5281722_uff_E=506.41	fold_af_cu_plant	-6.5
5281797_uff_E=455.36	fold_af_cu_plant	-6.5
5281803_uff_E=446.60	fold_af_cu_plant	-6.5
5281805_uff_E=483.40	fold_af_cu_plant	-6.5
5281813_uff_E=458.22	fold_af_cu_plant	-6.5
5288826_uff_E=556.52	fold_af_cu_plant	-6.5
5460163_uff_E=517.02	fold_af_cu_plant	-6.5
6474295_uff_E=310.88	fold_af_cu_plant	-6.5
656498_uff_E=749.62	fold_af_cu_plant	-6.5
65727_uff_E=696.38	fold_af_cu_plant	-6.5
68229_uff_E=141.30	fold_af_cu_plant	-6.5
73401_uff_E=949.68	fold_af_cu_plant	-6.5
73466_uff_E=500.13	fold_af_cu_plant	-6.5
73549_uff_E=383.40	fold_af_cu_plant	-6.5
73588_uff_E=337.16	fold_af_cu_plant	-6.5
87840_uff_E=456.86	fold_af_cu_plant	-6.5
88881_uff_E=297.97	fold_af_cu_plant	-6.5
91469_uff_E=174.65	fold_af_cu_plant	-6.5
98570_uff_E=742.90	fold_af_cu_plant	-6.5
99535_uff_E=1922.26	fold_af_cu_plant	-6.5
10127622_uff_E=597.52	fold_af_cu_prepared	-6.4
10257882_uff_E=1371.81	fold_af_cu_prepared	-6.4
10280735_uff_E=654.92	fold_af_cu_prepared	-6.4
10288191_uff_E=592.48	fold_af_cu_prepared	-6.4
10607_uff_E=825.29	fold_af_cu_prepared	-6.4
10869981_uff_E=459.60	fold_af_cu_prepared	-6.4
11235729_uff_E=1610.79	fold_af_cu_prepared	-6.4
11243969_uff_E=1736.51	fold_af_cu_prepared	-6.4
11250029_uff_E=745.06	fold_af_cu_prepared	-6.4
130904_uff_E=688.07	fold_af_cu_prepared	-6.4
134460917_uff_E=598.65	fold_af_cu_prepared	-6.4
134767951_uff_E=1868.18	fold_af_cu_prepared	-6.4
135398736_uff_E=1698.27	fold_af_cu_prepared	-6.4
135398737_uff_E=528.28	fold_af_cu_prepared	-6.4
146382_uff_E=2223.57	fold_af_cu_prepared	-6.4
146570_uff_E=365.62	fold_af_cu_prepared	-6.4
151075_uff_E=345.26	fold_af_cu_prepared	-6.4
157920_uff_E=344.34	fold_af_cu_prepared	-6.4
16623_uff_E=607.90	fold_af_cu_prepared	-6.4
20056510_uff_E=367.98	fold_af_cu_prepared	-6.4
20824_uff_E=1071.90	fold_af_cu_prepared	-6.4
24776445_uff_E=817.15	fold_af_cu_prepared	-6.4
25181577_uff_E=635.30	fold_af_cu_prepared	-6.4
2771_uff_E=365.68	fold_af_cu_prepared	-6.4
30699_uff_E=1081.60	fold_af_cu_prepared	-6.4
3083544_uff_E=290.54	fold_af_cu_prepared	-6.4
3394_uff_E=284.36	fold_af_cu_prepared	-6.4
3410_uff_E=290.54	fold_af_cu_prepared	-6.4
38103_uff_E=1152.27	fold_af_cu_prepared	-6.4
3899_uff_E=359.24	fold_af_cu_prepared	-6.4
40468194_uff_E=888.04	fold_af_cu_prepared	-6.4
4075_uff_E=78.65	fold_af_cu_prepared	-6.4
40973_uff_E=610.99	fold_af_cu_prepared	-6.4
4120_uff_E=1932.47	fold_af_cu_prepared	-6.4
441290_uff_E=1076.52	fold_af_cu_prepared	-6.4
441306_uff_E=558.08	fold_af_cu_prepared	-6.4
44139752_uff_E=572.58	fold_af_cu_prepared	-6.4
441401_uff_E=506.59	fold_af_cu_prepared	-6.4
443872_uff_E=2172.42	fold_af_cu_prepared	-6.4
4440_uff_E=847.48	fold_af_cu_prepared	-6.4
44480399_uff_E=563.02	fold_af_cu_prepared	-6.4
44631912_uff_E=878.70	fold_af_cu_prepared	-6.4
47419_uff_E=1399.04	fold_af_cu_prepared	-6.4
475319_uff_E=1294.54	fold_af_cu_prepared	-6.4
4760_uff_E=257.57	fold_af_cu_prepared	-6.4
47965_uff_E=1155.23	fold_af_cu_prepared	-6.4
4870_uff_E=1050.85	fold_af_cu_prepared	-6.4
51039_uff_E=1126.45	fold_af_cu_prepared	-6.4
5280795_uff_E=694.85	fold_af_cu_prepared	-6.4
5281004_uff_E=555.53	fold_af_cu_prepared	-6.4
5282492_uff_E=641.78	fold_af_cu_prepared	-6.4
5283731_uff_E=722.56	fold_af_cu_prepared	-6.4
5284371_uff_E=571.03	fold_af_cu_prepared	-6.4
5284566_uff_E=566.04	fold_af_cu_prepared	-6.4
5284592_uff_E=285.50	fold_af_cu_prepared	-6.4
5284596_uff_E=559.00	fold_af_cu_prepared	-6.4
5284603_uff_E=563.95	fold_af_cu_prepared	-6.4
5311181_uff_E=491.40	fold_af_cu_prepared	-6.4
5325_uff_E=588.75	fold_af_cu_prepared	-6.4
5328940_uff_E=689.53	fold_af_cu_prepared	-6.4
5353492_uff_E=1655.10	fold_af_cu_prepared	-6.4
5361202_uff_E=1380.10	fold_af_cu_prepared	-6.4
5361467_uff_E=1399.04	fold_af_cu_prepared	-6.4
5388962_uff_E=313.91	fold_af_cu_prepared	-6.4
54454_uff_E=352.22	fold_af_cu_prepared	-6.4
5462501_uff_E=390.99	fold_af_cu_prepared	-6.4
54676228_uff_E=803.98	fold_af_cu_prepared	-6.4
5479537_uff_E=1735.27	fold_af_cu_prepared	-6.4
5585_uff_E=344.17	fold_af_cu_prepared	-6.4
56959_uff_E=462.07	fold_af_cu_prepared	-6.4
57417192_uff_E=1991.42	fold_af_cu_prepared	-6.4
6216_uff_E=570.95	fold_af_cu_prepared	-6.4
6249_uff_E=1094.42	fold_af_cu_prepared	-6.4
6337614_uff_E=616.25	fold_af_cu_prepared	-6.4
638340_uff_E=1861.82	fold_af_cu_prepared	-6.4
644073_uff_E=2314.20	fold_af_cu_prepared	-6.4
6476_uff_E=296.25	fold_af_cu_prepared	-6.4
667476_uff_E=530.85	fold_af_cu_prepared	-6.4
667477_uff_E=437.54	fold_af_cu_prepared	-6.4
6918178_uff_E=576.60	fold_af_cu_prepared	-6.4
71602803_uff_E=617.33	fold_af_cu_prepared	-6.4
7240495_uff_E=1419.76	fold_af_cu_prepared	-6.4
73425380_uff_E=2054.16	fold_af_cu_prepared	-6.4
10114_uff_E=860.79	fold_af_cu_plant	-6.4
77992_uff_E=419.37	fold_af_cu_prepared	-6.4
10452259_uff_E=534.03	fold_af_cu_plant	-6.4
9046_uff_E=914.32	fold_af_cu_prepared	-6.4
9049_uff_E=283.47	fold_af_cu_prepared	-6.4
93055_uff_E=583.81	fold_af_cu_prepared	-6.4
11101102_uff_E=656.88	fold_af_cu_plant	-6.4
9677_uff_E=464.79	fold_af_cu_prepared	-6.4
9821849_uff_E=521.80	fold_af_cu_prepared	-6.4
11953923_uff_E=2390.26	fold_af_cu_plant	-6.4
11953925_uff_E=344.32	fold_af_cu_plant	-6.4
11953932_uff_E=501.41	fold_af_cu_plant	-6.4
11953937_uff_E=497.15	fold_af_cu_plant	-6.4
11954192_uff_E=423.85	fold_af_cu_plant	-6.4
12313347_uff_E=598.51	fold_af_cu_plant	-6.4
12313357_uff_E=678.89	fold_af_cu_plant	-6.4
128563_uff_E=606.97	fold_af_cu_plant	-6.4
13888890_uff_E=719.58	fold_af_cu_plant	-6.4
9873_uff_E=150.46	fold_af_cu_prepared	-6.4
9875401_uff_E=752.28	fold_af_cu_prepared	-6.4
9926791_uff_E=675.35	fold_af_cu_prepared	-6.4
151398_uff_E=79.87	fold_af_cu_plant	-6.4
151529_uff_E=931.35	fold_af_cu_plant	-6.4
15907362_uff_E=700.77	fold_af_cu_plant	-6.4
161355_uff_E=301.87	fold_af_cu_plant	-6.4
174174_uff_E=455.80	fold_af_cu_plant	-6.4
174868_uff_E=617.04	fold_af_cu_plant	-6.4
174870_uff_E=655.38	fold_af_cu_plant	-6.4
216272_uff_E=555.69	fold_af_cu_plant	-6.4
227830_uff_E=729.68	fold_af_cu_plant	-6.4
242486_uff_E=434.35	fold_af_cu_plant	-6.4
267436_uff_E=674.74	fold_af_cu_plant	-6.4
3008110_uff_E=329.18	fold_af_cu_plant	-6.4
31116_uff_E=1045.14	fold_af_cu_plant	-6.4
332427_uff_E=539.55	fold_af_cu_plant	-6.4
439310_uff_E=214.64	fold_af_cu_plant	-6.4
439783_uff_E=747.43	fold_af_cu_plant	-6.4
440047_uff_E=196.77	fold_af_cu_plant	-6.4
440583_uff_E=577.92	fold_af_cu_plant	-6.4
440832_uff_E=339.61	fold_af_cu_plant	-6.4
441251_uff_E=521.88	fold_af_cu_plant	-6.4
441296_uff_E=1148.35	fold_af_cu_plant	-6.4
441465_uff_E=318.35	fold_af_cu_plant	-6.4
441473_uff_E=296.64	fold_af_cu_plant	-6.4
441593_uff_E=706.38	fold_af_cu_plant	-6.4
441688_uff_E=680.32	fold_af_cu_plant	-6.4
441699_uff_E=573.14	fold_af_cu_plant	-6.4
441762_uff_E=706.51	fold_af_cu_plant	-6.4
441789_uff_E=974.43	fold_af_cu_plant	-6.4
441849_uff_E=941.54	fold_af_cu_plant	-6.4
441864_uff_E=891.44	fold_af_cu_plant	-6.4
441876_uff_E=897.81	fold_af_cu_plant	-6.4
441958_uff_E=406.71	fold_af_cu_plant	-6.4
441991_uff_E=737.51	fold_af_cu_plant	-6.4
442011_uff_E=814.45	fold_af_cu_plant	-6.4
442019_uff_E=956.84	fold_af_cu_plant	-6.4
442048_uff_E=480.84	fold_af_cu_plant	-6.4
442067_uff_E=502.33	fold_af_cu_plant	-6.4
442101_uff_E=331.38	fold_af_cu_plant	-6.4
442151_uff_E=307.05	fold_af_cu_plant	-6.4
442180_uff_E=603.00	fold_af_cu_plant	-6.4
442210_uff_E=291.12	fold_af_cu_plant	-6.4
442440_uff_E=257.92	fold_af_cu_plant	-6.4
442583_uff_E=471.92	fold_af_cu_plant	-6.4
442703_uff_E=244.62	fold_af_cu_plant	-6.4
442761_uff_E=492.54	fold_af_cu_plant	-6.4
442819_uff_E=626.05	fold_af_cu_plant	-6.4
442820_uff_E=424.38	fold_af_cu_plant	-6.4
442884_uff_E=430.11	fold_af_cu_plant	-6.4
442925_uff_E=646.56	fold_af_cu_plant	-6.4
442950_uff_E=348.75	fold_af_cu_plant	-6.4
443055_uff_E=725.88	fold_af_cu_plant	-6.4
443357_uff_E=2140.60	fold_af_cu_plant	-6.4
443361_uff_E=531.44	fold_af_cu_plant	-6.4
443458_uff_E=830.55	fold_af_cu_plant	-6.4
443460_uff_E=783.53	fold_af_cu_plant	-6.4
443470_uff_E=320.45	fold_af_cu_plant	-6.4
443650_uff_E=572.28	fold_af_cu_plant	-6.4
44576302_uff_E=716.17	fold_af_cu_plant	-6.4
457801_uff_E=593.71	fold_af_cu_plant	-6.4
46173879_uff_E=728.47	fold_af_cu_plant	-6.4
46173883_uff_E=768.43	fold_af_cu_plant	-6.4
46173992_uff_E=422.79	fold_af_cu_plant	-6.4
4788_uff_E=341.09	fold_af_cu_plant	-6.4
4871_uff_E=482.74	fold_af_cu_plant	-6.4
5280406_uff_E=442.63	fold_af_cu_plant	-6.4
5280520_uff_E=353.67	fold_af_cu_plant	-6.4
5280551_uff_E=346.67	fold_af_cu_plant	-6.4
5280631_uff_E=1971.50	fold_af_cu_plant	-6.4
5280666_uff_E=324.01	fold_af_cu_plant	-6.4
5280862_uff_E=440.67	fold_af_cu_plant	-6.4
5281326_uff_E=588.51	fold_af_cu_plant	-6.4
5281419_uff_E=624.40	fold_af_cu_plant	-6.4
5281431_uff_E=687.30	fold_af_cu_plant	-6.4
5281441_uff_E=3444.25	fold_af_cu_plant	-6.4
5281471_uff_E=521.20	fold_af_cu_plant	-6.4
5281624_uff_E=254.89	fold_af_cu_plant	-6.4
5281628_uff_E=324.94	fold_af_cu_plant	-6.4
5281643_uff_E=608.46	fold_af_cu_plant	-6.4
5281677_uff_E=545.27	fold_af_cu_plant	-6.4
5281703_uff_E=315.73	fold_af_cu_plant	-6.4
5281715_uff_E=432.45	fold_af_cu_plant	-6.4
5281736_uff_E=650.33	fold_af_cu_plant	-6.4
5281741_uff_E=1934.67	fold_af_cu_plant	-6.4
5281757_uff_E=564.24	fold_af_cu_plant	-6.4
5281801_uff_E=363.65	fold_af_cu_plant	-6.4
5281855_uff_E=227.58	fold_af_cu_plant	-6.4
5281871_uff_E=84.54	fold_af_cu_plant	-6.4
5282075_uff_E=381.97	fold_af_cu_plant	-6.4
5284371_uff_E=571.03	fold_af_cu_plant	-6.4
5284648_uff_E=328.49	fold_af_cu_plant	-6.4
5318517_uff_E=519.25	fold_af_cu_plant	-6.4
5319688_uff_E=270.90	fold_af_cu_plant	-6.4
53297354_uff_E=1908.40	fold_af_cu_plant	-6.4
5460042_uff_E=507.56	fold_af_cu_plant	-6.4
5460444_uff_E=733.32	fold_af_cu_plant	-6.4
54680116_uff_E=408.14	fold_af_cu_plant	-6.4
5585_uff_E=344.17	fold_af_cu_plant	-6.4
5870_uff_E=366.00	fold_af_cu_plant	-6.4
6013_uff_E=473.51	fold_af_cu_plant	-6.4
6096870_uff_E=325.67	fold_af_cu_plant	-6.4
63123_uff_E=250.09	fold_af_cu_plant	-6.4
6324770_uff_E=434.86	fold_af_cu_plant	-6.4
6441913_uff_E=366.17	fold_af_cu_plant	-6.4
64945_uff_E=805.65	fold_af_cu_plant	-6.4
64971_uff_E=793.31	fold_af_cu_plant	-6.4
64972_uff_E=310.61	fold_af_cu_plant	-6.4
6717_uff_E=536.89	fold_af_cu_plant	-6.4
72540_uff_E=393.63	fold_af_cu_plant	-6.4
73170_uff_E=681.31	fold_af_cu_plant	-6.4
73571_uff_E=212.55	fold_af_cu_plant	-6.4
73635_uff_E=284.18	fold_af_cu_plant	-6.4
80103_uff_E=261.53	fold_af_cu_plant	-6.4
87014_uff_E=183.22	fold_af_cu_plant	-6.4
87691_uff_E=535.62	fold_af_cu_plant	-6.4
10220503_uff_E=1536.92	fold_af_cu_prepared	-6.3
11250647_uff_E=597.30	fold_af_cu_prepared	-6.3
11289_uff_E=693.61	fold_af_cu_prepared	-6.3
11405965_uff_E=254.52	fold_af_cu_prepared	-6.3
11750009_uff_E=545.56	fold_af_cu_prepared	-6.3
11949646_uff_E=511.71	fold_af_cu_prepared	-6.3
129317578_uff_E=510.33	fold_af_cu_prepared	-6.3
134693952_uff_E=834.41	fold_af_cu_prepared	-6.3
146158693_uff_E=298.30	fold_af_cu_prepared	-6.3
150311_uff_E=1000.43	fold_af_cu_prepared	-6.3
1548887_uff_E=580.35	fold_af_cu_prepared	-6.3
1549007_uff_E=264.24	fold_af_cu_prepared	-6.3
16220172_uff_E=483.65	fold_af_cu_prepared	-6.3
163091_uff_E=436.31	fold_af_cu_prepared	-6.3
174174_uff_E=455.80	fold_af_cu_prepared	-6.3
21680713_uff_E=1115.85	fold_af_cu_prepared	-6.3
2187_uff_E=458.77	fold_af_cu_prepared	-6.3
23634441_uff_E=221.24	fold_af_cu_prepared	-6.3
24775005_uff_E=656.81	fold_af_cu_prepared	-6.3
25749227_uff_E=971.10	fold_af_cu_prepared	-6.3
26133_uff_E=589.25	fold_af_cu_prepared	-6.3
2632_uff_E=1353.51	fold_af_cu_prepared	-6.3
2659_uff_E=1382.60	fold_af_cu_prepared	-6.3
2733_uff_E=312.21	fold_af_cu_prepared	-6.3
27447_uff_E=1167.04	fold_af_cu_prepared	-6.3
2764_uff_E=1585.31	fold_af_cu_prepared	-6.3
3036746_uff_E=537.87	fold_af_cu_prepared	-6.3
3325_uff_E=941.09	fold_af_cu_prepared	-6.3
3383_uff_E=385.03	fold_af_cu_prepared	-6.3
3386_uff_E=244.75	fold_af_cu_prepared	-6.3
3661_uff_E=444.59	fold_af_cu_prepared	-6.3
3715_uff_E=656.40	fold_af_cu_prepared	-6.3
42613186_uff_E=650.57	fold_af_cu_prepared	-6.3
441383_uff_E=749.88	fold_af_cu_prepared	-6.3
44629926_uff_E=824.65	fold_af_cu_prepared	-6.3
446541_uff_E=377.48	fold_af_cu_prepared	-6.3
449171_uff_E=355.51	fold_af_cu_prepared	-6.3
449193_uff_E=1581.94	fold_af_cu_prepared	-6.3
4499_uff_E=578.22	fold_af_cu_prepared	-6.3
45375808_uff_E=726.21	fold_af_cu_prepared	-6.3
4594_uff_E=551.52	fold_af_cu_prepared	-6.3
4736_uff_E=315.08	fold_af_cu_prepared	-6.3
4748_uff_E=398.49	fold_af_cu_prepared	-6.3
4976_uff_E=292.58	fold_af_cu_prepared	-6.3
5277135_uff_E=362.75	fold_af_cu_prepared	-6.3
5284447_uff_E=1912.63	fold_af_cu_prepared	-6.3
5311027_uff_E=418.51	fold_af_cu_prepared	-6.3
5319_uff_E=551.23	fold_af_cu_prepared	-6.3
5353622_uff_E=941.13	fold_af_cu_prepared	-6.3
5359371_uff_E=294.60	fold_af_cu_prepared	-6.3
5464190_uff_E=1609.46	fold_af_cu_prepared	-6.3
54675777_uff_E=719.56	fold_af_cu_prepared	-6.3
54675783_uff_E=784.97	fold_af_cu_prepared	-6.3
54684141_uff_E=346.81	fold_af_cu_prepared	-6.3
5702092_uff_E=735.70	fold_af_cu_prepared	-6.3
5702160_uff_E=941.13	fold_af_cu_prepared	-6.3
5719_uff_E=684.50	fold_af_cu_prepared	-6.3
57363_uff_E=540.89	fold_af_cu_prepared	-6.3
5748152_uff_E=550.10	fold_af_cu_prepared	-6.3
5832_uff_E=582.04	fold_af_cu_prepared	-6.3
5995_uff_E=474.79	fold_af_cu_prepared	-6.3
6291_uff_E=563.29	fold_af_cu_prepared	-6.3
636398_uff_E=624.38	fold_af_cu_prepared	-6.3
637577_uff_E=475.06	fold_af_cu_prepared	-6.3
6435378_uff_E=491.70	fold_af_cu_prepared	-6.3
6437877_uff_E=1876.56	fold_af_cu_prepared	-6.3
65981_uff_E=420.20	fold_af_cu_prepared	-6.3
6604728_uff_E=700.20	fold_af_cu_prepared	-6.3
6803597_uff_E=1619.72	fold_af_cu_prepared	-6.3
68606_uff_E=1609.46	fold_af_cu_prepared	-6.3
6869_uff_E=1071.48	fold_af_cu_prepared	-6.3
6918670_uff_E=2086.85	fold_af_cu_prepared	-6.3
101300_uff_E=623.26	fold_af_cu_plant	-6.3
101689_uff_E=540.18	fold_af_cu_plant	-6.3
10168_uff_E=201.65	fold_af_cu_plant	-6.3
10356588_uff_E=484.61	fold_af_cu_plant	-6.3
10607_uff_E=825.29	fold_af_cu_plant	-6.3
92786_uff_E=472.55	fold_af_cu_prepared	-6.3
9568614_uff_E=551.69	fold_af_cu_prepared	-6.3
9639_uff_E=99.66	fold_af_cu_prepared	-6.3
9681_uff_E=586.75	fold_af_cu_prepared	-6.3
9811704_uff_E=786.60	fold_af_cu_prepared	-6.3
11768_uff_E=190.33	fold_af_cu_plant	-6.3
119287_uff_E=911.85	fold_af_cu_plant	-6.3
11953935_uff_E=710.29	fold_af_cu_plant	-6.3
121992_uff_E=633.99	fold_af_cu_plant	-6.3
124052_uff_E=227.93	fold_af_cu_plant	-6.3
128834_uff_E=414.74	fold_af_cu_plant	-6.3
129290_uff_E=638.41	fold_af_cu_plant	-6.3
131900_uff_E=604.43	fold_af_cu_plant	-6.3
133145_uff_E=174.34	fold_af_cu_plant	-6.3
135438589_uff_E=239.85	fold_af_cu_plant	-6.3
135438595_uff_E=411.32	fold_af_cu_plant	-6.3
9864881_uff_E=350.43	fold_af_cu_prepared	-6.3
135438597_uff_E=233.27	fold_af_cu_plant	-6.3
9868491_uff_E=421.29	fold_af_cu_prepared	-6.3
14845451_uff_E=814.69	fold_af_cu_plant	-6.3
149782_uff_E=228.66	fold_af_cu_plant	-6.3
15337591_uff_E=577.99	fold_af_cu_plant	-6.3
15376_uff_E=603.15	fold_af_cu_plant	-6.3
154417_uff_E=444.58	fold_af_cu_plant	-6.3
159287_uff_E=515.78	fold_af_cu_plant	-6.3
160487_uff_E=329.16	fold_af_cu_plant	-6.3
162412_uff_E=270.74	fold_af_cu_plant	-6.3
181994_uff_E=229.17	fold_af_cu_plant	-6.3
185034_uff_E=477.65	fold_af_cu_plant	-6.3
188456_uff_E=477.73	fold_af_cu_plant	-6.3
20054929_uff_E=626.01	fold_af_cu_plant	-6.3
21125501_uff_E=672.81	fold_af_cu_plant	-6.3
21171_uff_E=587.95	fold_af_cu_plant	-6.3
23724581_uff_E=547.90	fold_af_cu_plant	-6.3
23724671_uff_E=214.73	fold_af_cu_plant	-6.3
260534_uff_E=802.45	fold_af_cu_plant	-6.3
267247_uff_E=521.93	fold_af_cu_plant	-6.3
276389_uff_E=892.31	fold_af_cu_plant	-6.3
312134_uff_E=707.00	fold_af_cu_plant	-6.3
32209_uff_E=227.37	fold_af_cu_plant	-6.3
334704_uff_E=314.79	fold_af_cu_plant	-6.3
3764_uff_E=337.15	fold_af_cu_plant	-6.3
394162_uff_E=481.75	fold_af_cu_plant	-6.3
439329_uff_E=815.71	fold_af_cu_plant	-6.3
440454_uff_E=1033.96	fold_af_cu_plant	-6.3
440584_uff_E=336.64	fold_af_cu_plant	-6.3
440588_uff_E=827.96	fold_af_cu_plant	-6.3
440912_uff_E=618.52	fold_af_cu_plant	-6.3
441066_uff_E=414.60	fold_af_cu_plant	-6.3
441589_uff_E=544.99	fold_af_cu_plant	-6.3
441729_uff_E=1039.88	fold_af_cu_plant	-6.3
441739_uff_E=2308.90	fold_af_cu_plant	-6.3
441788_uff_E=748.63	fold_af_cu_plant	-6.3
441801_uff_E=2560.23	fold_af_cu_plant	-6.3
441836_uff_E=788.30	fold_af_cu_plant	-6.3
441853_uff_E=985.35	fold_af_cu_plant	-6.3
441863_uff_E=837.12	fold_af_cu_plant	-6.3
441959_uff_E=362.82	fold_af_cu_plant	-6.3
442061_uff_E=816.01	fold_af_cu_plant	-6.3
442085_uff_E=1005.95	fold_af_cu_plant	-6.3
442126_uff_E=279.44	fold_af_cu_plant	-6.3
442137_uff_E=451.12	fold_af_cu_plant	-6.3
442138_uff_E=1279.27	fold_af_cu_plant	-6.3
442241_uff_E=750.11	fold_af_cu_plant	-6.3
442277_uff_E=189.03	fold_af_cu_plant	-6.3
442278_uff_E=3312.57	fold_af_cu_plant	-6.3
442334_uff_E=350.01	fold_af_cu_plant	-6.3
442337_uff_E=435.58	fold_af_cu_plant	-6.3
442340_uff_E=512.82	fold_af_cu_plant	-6.3
442352_uff_E=563.60	fold_af_cu_plant	-6.3
442398_uff_E=262.83	fold_af_cu_plant	-6.3
442433_uff_E=498.06	fold_af_cu_plant	-6.3
442621_uff_E=621.73	fold_af_cu_plant	-6.3
442629_uff_E=252.38	fold_af_cu_plant	-6.3
442670_uff_E=260.66	fold_af_cu_plant	-6.3
442684_uff_E=464.65	fold_af_cu_plant	-6.3
442694_uff_E=394.87	fold_af_cu_plant	-6.3
442725_uff_E=569.76	fold_af_cu_plant	-6.3
442729_uff_E=230.99	fold_af_cu_plant	-6.3
442746_uff_E=663.80	fold_af_cu_plant	-6.3
442750_uff_E=287.13	fold_af_cu_plant	-6.3
442756_uff_E=230.39	fold_af_cu_plant	-6.3
442767_uff_E=272.21	fold_af_cu_plant	-6.3
442771_uff_E=246.32	fold_af_cu_plant	-6.3
442838_uff_E=579.60	fold_af_cu_plant	-6.3
442881_uff_E=643.92	fold_af_cu_plant	-6.3
442938_uff_E=279.85	fold_af_cu_plant	-6.3
442956_uff_E=979.20	fold_af_cu_plant	-6.3
442986_uff_E=996.91	fold_af_cu_plant	-6.3
443155_uff_E=530.09	fold_af_cu_plant	-6.3
443401_uff_E=740.59	fold_af_cu_plant	-6.3
443422_uff_E=588.00	fold_af_cu_plant	-6.3
443456_uff_E=811.25	fold_af_cu_plant	-6.3
443457_uff_E=790.95	fold_af_cu_plant	-6.3
443651_uff_E=647.29	fold_af_cu_plant	-6.3
443652_uff_E=730.11	fold_af_cu_plant	-6.3
443773_uff_E=613.50	fold_af_cu_plant	-6.3
447277_uff_E=883.77	fold_af_cu_plant	-6.3
46173777_uff_E=632.20	fold_af_cu_plant	-6.3
46173854_uff_E=782.08	fold_af_cu_plant	-6.3
46173855_uff_E=618.04	fold_af_cu_plant	-6.3
46173862_uff_E=911.10	fold_af_cu_plant	-6.3
5154_uff_E=678.68	fold_af_cu_plant	-6.3
5280403_uff_E=1433.85	fold_af_cu_plant	-6.3
5280682_uff_E=544.92	fold_af_cu_plant	-6.3
5280900_uff_E=875.97	fold_af_cu_plant	-6.3
5281331_uff_E=569.98	fold_af_cu_plant	-6.3
5281422_uff_E=875.73	fold_af_cu_plant	-6.3
5281433_uff_E=409.82	fold_af_cu_plant	-6.3
5281447_uff_E=668.32	fold_af_cu_plant	-6.3
5281455_uff_E=2195.21	fold_af_cu_plant	-6.3
5281468_uff_E=1011.47	fold_af_cu_plant	-6.3
5281484_uff_E=626.85	fold_af_cu_plant	-6.3
5281500_uff_E=2109.29	fold_af_cu_plant	-6.3
5281508_uff_E=2016.33	fold_af_cu_plant	-6.3
5281509_uff_E=2017.25	fold_af_cu_plant	-6.3
5281511_uff_E=368.63	fold_af_cu_plant	-6.3
5281603_uff_E=547.93	fold_af_cu_plant	-6.3
5281629_uff_E=230.76	fold_af_cu_plant	-6.3
5281633_uff_E=391.57	fold_af_cu_plant	-6.3
5281653_uff_E=307.83	fold_af_cu_plant	-6.3
5281661_uff_E=239.57	fold_af_cu_plant	-6.3
5281696_uff_E=737.84	fold_af_cu_plant	-6.3
5281744_uff_E=429.53	fold_af_cu_plant	-6.3
5281953_uff_E=538.96	fold_af_cu_plant	-6.3
53297356_uff_E=522.07	fold_af_cu_plant	-6.3
5459308_uff_E=514.44	fold_af_cu_plant	-6.3
5462416_uff_E=2502.65	fold_af_cu_plant	-6.3
5462417_uff_E=2632.38	fold_af_cu_plant	-6.3
54699185_uff_E=543.50	fold_af_cu_plant	-6.3
5953_uff_E=534.63	fold_af_cu_plant	-6.3
6124753_uff_E=270.66	fold_af_cu_plant	-6.3
6199_uff_E=319.80	fold_af_cu_plant	-6.3
6325831_uff_E=349.52	fold_af_cu_plant	-6.3
65366_uff_E=1548.87	fold_af_cu_plant	-6.3
65571_uff_E=563.12	fold_af_cu_plant	-6.3
6683_uff_E=197.40	fold_af_cu_plant	-6.3
68111_uff_E=189.13	fold_af_cu_plant	-6.3
6989_uff_E=95.97	fold_af_cu_plant	-6.3
71203_uff_E=564.79	fold_af_cu_plant	-6.3
72276_uff_E=230.94	fold_af_cu_plant	-6.3
72320_uff_E=2408.31	fold_af_cu_plant	-6.3
72964_uff_E=619.63	fold_af_cu_plant	-6.3
73072_uff_E=299.19	fold_af_cu_plant	-6.3
73309_uff_E=895.04	fold_af_cu_plant	-6.3
73419_uff_E=641.05	fold_af_cu_plant	-6.3
88308_uff_E=340.50	fold_af_cu_plant	-6.3
92157_uff_E=791.06	fold_af_cu_plant	-6.3
99300_uff_E=197.16	fold_af_cu_plant	-6.3
99530_uff_E=687.90	fold_af_cu_plant	-6.3
10348973_uff_E=849.99	fold_af_cu_prepared	-6.2
11256587_uff_E=542.78	fold_af_cu_prepared	-6.2
11450633_uff_E=505.23	fold_af_cu_prepared	-6.2
11683_uff_E=555.82	fold_af_cu_prepared	-6.2
121231051_uff_E=195.60	fold_af_cu_prepared	-6.2
129010024_uff_E=794.44	fold_af_cu_prepared	-6.2
134018_uff_E=445.73	fold_af_cu_prepared	-6.2
134694638_uff_E=1625.52	fold_af_cu_prepared	-6.2
135409453_uff_E=359.55	fold_af_cu_prepared	-6.2
1549008_uff_E=261.79	fold_af_cu_prepared	-6.2
[truncated: 2,174 more rows]

## Sheet: Table S5
Table S5: Candidate compound profiles and their corresponding binding affinities following molecular docking.
Ligand CID	Compound	Binding Energy (kal/mol)
126941_uff_E=306.25	Methotrexate	-9
71481097_uff_E=519.83	Selinexor	-8.8
51039094_uff_E=881.88	Tucatinib	-8.6
135413536_uff_E=581.10	Aprepitant	-8.4
5281609_uff_E=618.42	Natamycin	-8.4
11950170_uff_E=606.92	Belumosudil	-8.3
73568_uff_E=749.04	Corilagin	-8.3
